# Supplementary material for: Network controllability solutions for computational drug repurposing using genetic algorithms
Source: Sci Rep. 2022 Jan 26;12:1437. doi: 10.1038/s41598-022-05335-3 (PMC8791995; doi:10.1038/s41598-022-05335-3)
Supplement: Supplementary file 2 — Supplementary Table 1. [file 41598_2022_5335_MOESM2_ESM.xlsx]

## Sheet: Overview
ID	Network Details					Network Overview
ID	Network Name	Network Type	Network Reference	Target Type	Preferred Type	Nodes	Edges	Average Degree	Target	Target / Nodes	Preferred	Preferred / Nodes	Target & Preferred
The index.	The name of the network.	The type of the network.	The reference of the network.	The type of the target.	The type of the preferred.	The total number of nodes in the network.	The total number of edges in the network.	The average degree of a node in the network.	The number of target nodes in the network.	The percentage of target nodes / total number of nodes in the network.	The number of preferred nodes in the network.	The percentage of preferred nodes / total number of nodes in the network.	The number of target nodes in the network that are also preferred nodes.
1	Erdős-Rényi 100	Erdős-Rényi	[*]	Random 5%	None	62	47	0.758065	5	0.0806452	0	0	0
2	Erdős-Rényi 500	Erdős-Rényi	[*]	Random 5%	None	497	1270	2.55533	25	0.0503018	0	0	0
3	Erdős-Rényi 1000	Erdős-Rényi	[*]	Random 5%	None	1000	4952	4.952	50	0.05	0	0	0
4	Erdős-Rényi 1500	Erdős-Rényi	[*]	Random 5%	None	1500	11258	7.50533	75	0.05	0	0	0
5	Erdős-Rényi 2000	Erdős-Rényi	[*]	Random 5%	None	2000	19869	9.9345	100	0.05	0	0	0
6	Scale-Free 100	Scale-Free	[**]	Random 5%	None	100	202	2.02	5	0.05	0	0	0
7	Scale-Free 500	Scale-Free	[**]	Random 5%	None	500	1037	2.074	25	0.05	0	0	0
8	Scale-Free 1000	Scale-Free	[**]	Random 5%	None	1000	2112	2.112	50	0.05	0	0	0
9	Scale-Free 1500	Scale-Free	[**]	Random 5%	None	1500	3202	2.13467	75	0.05	0	0	0
10	Scale-Free 2000	Scale-Free	[**]	Random 5%	None	2000	4353	2.1765	100	0.05	0	0	0
11	Small World 100	Small World	[***]	Random 5%	None	100	400	4	5	0.05	0	0	0
12	Small World 500	Small World	[***]	Random 5%	None	500	2000	4	25	0.05	0	0	0
13	Small World 1000	Small World	[***]	Random 5%	None	1000	4000	4	50	0.05	0	0	0
14	Small World 1500	Small World	[***]	Random 5%	None	1500	6000	4	75	0.05	0	0	0
15	Small World 2000	Small World	[***]	Random 5%	None	2000	8000	4	100	0.05	0	0	0
16	Breast DEF	Protein-Protein Interaction	[1]	Essential	Drug-Target	1415	2435	1.72085	112	0.0791519	123	0.0869258	15
17	Breast HCC1428	Protein-Protein Interaction	[2]	Essential	Drug-Target	1495	2650	1.77258	126	0.0842809	135	0.090301	15
18	Breast MDA-MB-361	Protein-Protein Interaction	[2]	Essential	Drug-Target	1478	2590	1.75237	124	0.0838972	136	0.0920162	15
19	Ovarian DEF	Protein-Protein Interaction	[1]	Essential	Drug-Target	1047	1579	1.50812	140	0.133715	100	0.095511	9
20	Ovarian O1946	Protein-Protein Interaction	[2]	Essential	Drug-Target	1155	1823	1.57835	159	0.137662	104	0.0900433	10
21	Ovarian OVCA8	Protein-Protein Interaction	[2]	Essential	Drug-Target	1157	1781	1.53933	161	0.139153	105	0.0907519	17
22	Pancreatic AspC-1	Protein-Protein Interaction	[2]	Essential	Drug-Target	1022	1534	1.50098	125	0.122309	90	0.0880626	7
23	Pancreatic DEF	Protein-Protein Interaction	[1]	Essential	Drug-Target	991	1484	1.49748	168	0.169526	86	0.086781	16
24	Pancreatic KP-3	Protein-Protein Interaction	[2]	Essential	Drug-Target	1134	1757	1.54938	167	0.147266	94	0.0828924	12
Reference	Source
[*]	Generated in Python, using networkx.generators.random_graphs.fast_gnp_random_graph with p=0.005.
[**]	Generated in Python, using networkx.generators.directed.scale_free_graph with the default parameters.
[***]	Generated in Python, using networkx.generators.random_graphs.watts_strogatz_graph with k=4 and p=0.2.
[1]	Kanhaiya, K., Czeizler, E., Gratie, C., and Petre, I. (2017). Controlling directed protein interaction networks in cancer. Scientific Reports 7. doi:10.1038/s41598-017-10491-y
[2]	Koh, J., Brown, K., Sayad, A., Kasimer, D., Ketela, T., and Moffat, J. (2011). Colt-cancer: functional genetic screening resource for essential genes in human cancer cell lines. Nucleic acids research 40, D957-D963

## Sheet: Erdős-Rényi 100
ID	Node Details	Centrality Overview
ID	Node Name	Out-Degree	Closeness Degree	Betweenness Degree
The index.	The name of the node	The out-degree of the node.	The closeness degree of the node.	The betweenness degree of the node.
1	Node 0	0.0163934	0	0
2	Node 1	0.0163934	0.0163934	0.000819672
3	Node 10	0.0163934	0	0
4	Node 12	0.0163934	0.0218579	0.00437158
5	Node 13	0.0163934	0	0
6	Node 15	0	0.0422778	0
7	Node 16	0	0.0163934	0
8	Node 17	0.0163934	0	0
9	Node 19	0.0327869	0	0
10	Node 20	0.0163934	0.0218579	0.0010929
11	Node 21	0	0.0327869	0
12	Node 22	0.0163934	0	0
13	Node 23	0.0163934	0	0
14	Node 25	0.0163934	0.0163934	0.00245902
15	Node 26	0.0163934	0	0
16	Node 27	0.0491803	0.034153	0.00409836
17	Node 3	0	0.0327869	0
18	Node 30	0	0.0502049	0
19	Node 33	0	0.0163934	0
20	Node 35	0.0327869	0	0
21	Node 37	0.0163934	0	0
22	Node 38	0.0163934	0	0
23	Node 39	0.0163934	0.0295082	0.00163934
24	Node 4	0.0163934	0.0327869	0.00163934
25	Node 40	0.0491803	0.0374707	0.00765027
26	Node 43	0.0163934	0	0
27	Node 44	0	0.0163934	0
28	Node 45	0.0163934	0.0163934	0.000273224
29	Node 46	0.0163934	0.0655738	0.00163934
30	Node 48	0	0.0163934	0
31	Node 50	0	0.0327869	0
32	Node 52	0.0163934	0	0
33	Node 54	0.0327869	0	0
34	Node 55	0.0163934	0	0
35	Node 56	0	0.0163934	0
36	Node 58	0.0163934	0	0
37	Node 59	0	0.0163934	0
38	Node 61	0	0.0163934	0
39	Node 62	0.0163934	0.034153	0.00136612
40	Node 64	0	0.0327869	0
41	Node 66	0.0163934	0.0163934	0.000273224
42	Node 67	0	0.0218579	0
43	Node 70	0	0.0422778	0
44	Node 71	0	0.0163934	0
45	Node 72	0	0.0163934	0
46	Node 73	0	0.034153	0
47	Node 74	0.0163934	0	0
48	Node 75	0.0163934	0	0
49	Node 76	0	0.0163934	0
50	Node 8	0.0327869	0	0
51	Node 80	0	0.0163934	0
52	Node 81	0	0.0327869	0
53	Node 82	0.0163934	0.0291439	0.0010929
54	Node 83	0	0.029274	0
55	Node 84	0.0163934	0	0
56	Node 87	0.0163934	0	0
57	Node 88	0.0163934	0	0
58	Node 91	0	0.0218579	0
59	Node 93	0.0163934	0	0
60	Node 94	0	0.0163934	0
61	Node 95	0.0163934	0	0
62	Node 99	0.0327869	0	0

## Sheet: Erdős-Rényi 500
ID	Node Details	Centrality Overview
ID	Node Name	Out-Degree	Closeness Degree	Betweenness Degree
The index.	The name of the node	The out-degree of the node.	The closeness degree of the node.	The betweenness degree of the node.
1	Node 0	0.00806452	0.0949788	0.00131491
2	Node 1	0.00201613	0.153006	0.00499928
3	Node 10	0.00403226	0.167569	0.0135673
4	Node 100	0.0100806	0.177261	0.0234799
5	Node 101	0.00604839	0.122586	0.00192989
6	Node 102	0.0100806	0.169352	0.0357012
7	Node 103	0.00806452	0.161046	0.0228192
8	Node 104	0.00604839	0	0
9	Node 105	0.00403226	0.128089	0.00186072
10	Node 106	0.00604839	0.0835139	0.00355082
11	Node 107	0.00403226	0.158638	0.00381457
12	Node 108	0.00403226	0.149847	0.009436
13	Node 109	0.00403226	0.13556	0.00153995
14	Node 11	0.00604839	0.12295	0.00256764
15	Node 110	0.0120968	0.16136	0.0294198
16	Node 111	0.0100806	0.118547	0.00897092
17	Node 112	0.00201613	0.165823	0.0093018
18	Node 113	0	0.154081	0
19	Node 114	0.0100806	0.159065	0.0162869
20	Node 115	0.00604839	0.159433	0.0143863
21	Node 116	0.00604839	0.148502	0.00925682
22	Node 117	0	0.166823	0
23	Node 118	0.00201613	0.132393	0.00560595
24	Node 119	0.00604839	0.17996	0.0224568
25	Node 12	0.00403226	0.180117	0.0163252
26	Node 120	0.00806452	0.186112	0.0430796
27	Node 121	0	0.150075	0
28	Node 122	0.00403226	0	0
29	Node 123	0.00201613	0.112243	0.00223029
30	Node 124	0.00604839	0.099049	0.00539932
31	Node 125	0.00604839	0.174348	0.0203931
32	Node 126	0.00604839	0.173689	0.0239137
33	Node 127	0.00604839	0.134371	0.00220321
34	Node 128	0.00403226	0.15166	0.0110629
35	Node 129	0.00604839	0.156774	0.0109744
36	Node 13	0.00604839	0	0
37	Node 130	0.00403226	0.183553	0.0184949
38	Node 131	0.00604839	0.126755	0.0146101
39	Node 132	0.00806452	0.147918	0.0231724
40	Node 133	0.00403226	0.173689	0.0120278
41	Node 134	0.00201613	0.143109	0.00505797
42	Node 135	0.00604839	0.142419	0.00651904
43	Node 136	0.00604839	0.124579	0.00452454
44	Node 137	0.00806452	0.174275	0.0338429
45	Node 138	0.00806452	0.157671	0.0264989
46	Node 139	0.00604839	0.166758	0.0112417
47	Node 14	0.00806452	0.119402	0.00188484
48	Node 140	0	0.154417	0
49	Node 141	0	0.152442	0
50	Node 142	0.00604839	0.134633	0.00653646
51	Node 143	0.00403226	0.149199	0.0109909
52	Node 144	0.00403226	0.1721	0.0137865
53	Node 145	0.00403226	0.141252	0.00379552
54	Node 146	0.00604839	0.161235	0.014647
55	Node 147	0.00403226	0.144257	0.0219625
56	Node 148	0.00403226	0.150064	0.0106768
57	Node 149	0.00201613	0.162821	0.00950259
58	Node 15	0.00604839	0.113661	0.00351766
59	Node 150	0.00604839	0.115309	0.00193502
60	Node 151	0.00201613	0.19824	0.0121136
61	Node 152	0.00604839	0.168045	0.0204404
62	Node 153	0.00403226	0.1413	0.00598158
63	Node 154	0.00604839	0.153688	0.0140351
64	Node 155	0.00403226	0.129573	0.00770803
65	Node 156	0.00604839	0.165227	0.00896885
66	Node 157	0.00403226	0.151938	0.00516187
67	Node 158	0.00604839	0.137497	0.0155341
68	Node 159	0.00201613	0.156006	0.00524851
69	Node 16	0.00403226	0.160733	0.0118397
70	Node 160	0.00604839	0.147918	0.00593986
71	Node 161	0.00201613	0.160484	0.00245391
72	Node 162	0.00604839	0.155187	0.00509844
73	Node 164	0.00403226	0.153688	0.00520802
74	Node 165	0.00403226	0.0891079	0.00200784
75	Node 166	0.00403226	0.127262	0.0044829
76	Node 167	0.0120968	0.156006	0.0202008
77	Node 168	0.00403226	0.16963	0.0155163
78	Node 169	0.00806452	0.149091	0.0104986
79	Node 17	0.00201613	0.115534	0.00380048
80	Node 170	0.00403226	0	0
81	Node 171	0.00604839	0.132139	0.0041144
82	Node 172	0.00403226	0.149199	0.00458292
83	Node 173	0.00403226	0.178024	0.0194427
84	Node 174	0.00604839	0.165491	0.0197967
85	Node 175	0.00604839	0.171103	0.0113519
86	Node 176	0.00201613	0.0914922	0.00290941
87	Node 177	0.00403226	0.00645161	0.00405617
88	Node 178	0.00806452	0	0
89	Node 179	0.00403226	0.13686	0.0111046
90	Node 18	0.00604839	0.12295	0.00372243
91	Node 180	0.00201613	0	0
92	Node 181	0.00806452	0.0894934	0.00229446
93	Node 182	0.00403226	0.159433	0.0164592
94	Node 183	0.0100806	0.153006	0.0180405
95	Node 184	0.0100806	0.179725	0.0401882
96	Node 185	0.00403226	0.143655	0.0047415
97	Node 186	0.00201613	0	0
98	Node 187	0.00201613	0.106138	0.000733857
99	Node 188	0.00604839	0.131886	0.00826725
100	Node 189	0.00604839	0.14813	0.0106896
101	Node 19	0.00201613	0.167637	0.0117833
102	Node 190	0.00604839	0.00201613	0.000270553
103	Node 191	0.00201613	0.155888	0.00527639
104	Node 192	0.00806452	0.139162	0.00448173
105	Node 193	0.00403226	0.158699	0.0107462
106	Node 194	0.00604839	0.129736	0.0103221
107	Node 195	0	0.159645	0
108	Node 196	0.00806452	0.14813	0.00491059
109	Node 197	0.00604839	0.146349	0.00412954
110	Node 198	0.00201613	0.142272	0.00225469
111	Node 199	0.0100806	0.139255	0.0157743
112	Node 2	0.00201613	0	0
113	Node 20	0.00604839	0.171103	0.0123367
114	Node 200	0.00403226	0.154318	0.00654736
115	Node 201	0	0.14535	0
116	Node 202	0.00201613	0.142714	0.00516247
117	Node 203	0.00201613	0.152949	0.00888739
118	Node 204	0.00403226	0.158092	0.0103049
119	Node 205	0.00201613	0.117025	0.000338397
120	Node 206	0.00201613	0.164701	0.00515916
121	Node 207	0.00403226	0.11602	0.00359846
122	Node 208	0.0120968	0.183471	0.0533624
123	Node 209	0.0100806	0	0
124	Node 21	0.0100806	0.132181	0.00370787
125	Node 210	0.00403226	0.131971	0.00738922
126	Node 211	0.00403226	0.151051	0.00457482
127	Node 212	0.00403226	0.140247	0.00653229
128	Node 213	0.00806452	0.151715	0.0200386
129	Node 214	0.00806452	0.131259	0.00959141
130	Node 215	0.00201613	0.133332	0.00803698
131	Node 216	0.00201613	0.116872	0.00213075
132	Node 217	0.0100806	0.147077	0.0149546
133	Node 218	0.00806452	0.153802	0.0142538
134	Node 219	0.00806452	0.113319	0.00528296
135	Node 220	0.00604839	0	0
136	Node 221	0.00806452	0.179258	0.0117677
137	Node 222	0.00403226	0.137542	0.00507014
138	Node 223	0	0.129175	0
139	Node 224	0.00403226	0.128647	0.00300218
140	Node 225	0.00806452	0.119644	0.00860198
141	Node 226	0.00604839	0.105894	0.00324116
142	Node 227	0.00403226	0.142665	0.00674298
143	Node 228	0	0.143891	0
144	Node 229	0.00604839	0.141882	0.00781369
145	Node 23	0.00403226	0.156124	0.0125049
146	Node 230	0.00201613	0	0
147	Node 231	0.00806452	0.00201613	0.00119909
148	Node 232	0.00403226	0.159864	0.0032049
149	Node 233	0.00604839	0.148183	0.00732043
150	Node 234	0.00403226	0.131467	0.00198094
151	Node 235	0.0100806	0	0
152	Node 236	0.00201613	0.162693	0.00955273
153	Node 237	0.00403226	0.127812	0.00476365
154	Node 238	0.0100806	0.16963	0.0317629
155	Node 239	0.0120968	0.16136	0.0315848
156	Node 24	0.00604839	0.173253	0.0163052
157	Node 240	0.00604839	0.141591	0.0118006
158	Node 241	0.00403226	0.138695	0.00772568
159	Node 242	0.00201613	0.126406	0.00153112
160	Node 243	0	0.138105	0
161	Node 244	0.00201613	0.162821	0.00475381
162	Node 245	0.00403226	0.167705	0.00903628
163	Node 246	0.00403226	0.00302419	0.0017563
164	Node 247	0.00806452	0.131259	0.00837932
165	Node 248	0.00201613	0.158334	0.00697892
166	Node 249	0.00806452	0.147813	0.0112904
167	Node 25	0	0.13479	0
168	Node 250	0.00806452	0.139396	0.0042004
169	Node 251	0.00806452	0	0
170	Node 252	0.00403226	0.154203	0.00180278
171	Node 253	0.00201613	0.152836	0.0117133
172	Node 254	0.00806452	0.133849	0.00663444
173	Node 255	0.00201613	0	0
174	Node 256	0.00403226	0.135737	0.00572644
175	Node 257	0.00201613	0.102861	4.07299e-06
176	Node 258	0.00604839	0	0
177	Node 259	0.00806452	0.145423	0.0128012
178	Node 26	0.0120968	0.16036	0.0165267
179	Node 260	0.00403226	0.155888	0.00324479
180	Node 261	0.00604839	0	0
181	Node 262	0.00201613	0.162949	0.00547061
182	Node 263	0.00806452	0.11021	0.00581677
183	Node 264	0.00403226	0.137269	0.00637243
184	Node 265	0.00403226	0.135294	0.0042297
185	Node 266	0.00403226	0.169214	0.0273631
186	Node 267	0.00403226	0.156478	0.00768384
187	Node 268	0.00201613	0.165095	0.0097021
188	Node 269	0.00201613	0	0
189	Node 27	0.0120968	0.0985066	0.00617192
190	Node 270	0.00201613	0.14609	0.00285587
191	Node 271	0.00806452	0.164897	0.0163196
192	Node 272	0.00403226	0.166624	0.00473278
193	Node 273	0.00403226	0.166022	0.0065906
194	Node 274	0.0100806	0.176656	0.0293985
195	Node 275	0.00201613	0.15346	0.0077651
196	Node 276	0.00604839	0.172963	0.0346248
197	Node 277	0.00403226	0.131929	0.00124988
198	Node 278	0	0.157886	0
199	Node 279	0.00403226	0.00201613	9.64716e-05
200	Node 28	0.0120968	0.125639	0.017956
201	Node 280	0.00201613	0.171316	0.00143137
202	Node 281	0.00201613	0.168937	0.00728945
203	Node 282	0	0.151663	0
204	Node 284	0.00604839	0.148877	0.00874073
205	Node 285	0.00604839	0.00201613	0.000309445
206	Node 286	0.00806452	0.157132	0.0144054
207	Node 287	0	0.167293	0
208	Node 288	0.00201613	0.137405	0.00227109
209	Node 289	0.00201613	0.148663	0.00341169
210	Node 29	0.0120968	0.155771	0.0173717
211	Node 290	0.00403226	0.136095	0.00385171
212	Node 291	0.00604839	0.11335	0.00591539
213	Node 292	0.00403226	0.14178	0.00256247
214	Node 293	0.0120968	0.166826	0.0445294
215	Node 294	0.0141129	0.144863	0.0154136
216	Node 295	0.00403226	0.199579	0.0314787
217	Node 296	0.00806452	0.154549	0.0241793
218	Node 297	0.00403226	0.131134	0.00737499
219	Node 298	0.00201613	0.13411	0.00190569
220	Node 299	0.00604839	0.110652	0.00714152
221	Node 3	0.00201613	0.13768	0.00289101
222	Node 30	0.00604839	0.12925	0.0051227
223	Node 300	0	0.0817059	0
224	Node 301	0.00201613	0.188572	0.0219398
225	Node 302	0.00806452	0.168868	0.0168245
226	Node 303	0.00201613	0.165359	0.0075358
227	Node 304	0.00604839	0.159065	0.0160394
228	Node 305	0	0.176145	0
229	Node 306	0.00604839	0.100225	0.00219771
230	Node 307	0.00403226	0	0
231	Node 308	0.00806452	0	0
232	Node 309	0.00604839	0.00201613	0.000617465
233	Node 31	0.00403226	0.158395	0.0205404
234	Node 310	0.00201613	0.175308	0.0111639
235	Node 311	0.00403226	0.143357	0.00807584
236	Node 312	0.00604839	0.157551	0.0119364
237	Node 313	0.00403226	0.171814	0.0107659
238	Node 314	0	0.117721	0
239	Node 315	0.00604839	0.187038	0.0416493
240	Node 316	0.00806452	0.159494	0.0186842
241	Node 317	0.00604839	0.181778	0.0156336
242	Node 318	0.00201613	0.175308	0.00791573
243	Node 319	0.00403226	0.153917	0.00518255
244	Node 32	0.00403226	0.119782	0.00240079
245	Node 320	0.00201613	0.180363	0.00158502
246	Node 321	0.00201613	0.169006	0.00975528
247	Node 322	0.00403226	0.129614	0.0077005
248	Node 323	0.00806452	0.155771	0.0217655
249	Node 324	0.00604839	0.173762	0.016931
250	Node 325	0.00201613	0.176054	0.00469615
251	Node 326	0.00604839	0.131719	0.00893406
252	Node 327	0.00403226	0.166089	0.0249368
253	Node 328	0.00806452	0	0
254	Node 329	0.00403226	0.186869	0.0295691
255	Node 33	0	0.117488	0
256	Node 330	0.00201613	0.143109	0.00791233
257	Node 331	0.00604839	0.163918	0.0129574
258	Node 332	0.00806452	0.186953	0.0224114
259	Node 333	0.00403226	0.142616	0.0024995
260	Node 334	0.0100806	0.195616	0.0528357
261	Node 335	0.00604839	0.142028	0.00660334
262	Node 336	0.00403226	0.161046	0.0195992
263	Node 337	0.00403226	0	0
264	Node 338	0.00604839	0.167569	0.015996
265	Node 339	0.00403226	0.112979	0.00236659
266	Node 34	0.00604839	0.171174	0.0147536
267	Node 340	0.00201613	0.17658	0.00441046
268	Node 341	0.00201613	0.148343	0.000448836
269	Node 342	0.00403226	0.139962	0.005368
270	Node 343	0.00604839	0.13736	0.00472063
271	Node 344	0.00201613	0.12048	0.00477768
272	Node 345	0.00201613	0.178562	0.00804699
273	Node 346	0.00604839	0.134765	0.00940196
274	Node 347	0.00604839	0.160422	0.0189767
275	Node 348	0.0120968	0.156537	0.0409486
276	Node 349	0.00201613	0	0
277	Node 35	0.00806452	0.168593	0.0324283
278	Node 350	0.00403226	0.159433	0.00807082
279	Node 351	0	0.170921	0
280	Node 352	0.00403226	0.140963	0.00749002
281	Node 353	0.00201613	0.141925	0.000274146
282	Node 354	0.00806452	0.141833	0.00854362
283	Node 355	0.00403226	0.1688	0.0232815
284	Node 356	0.0100806	0.151051	0.0185237
285	Node 357	0.00403226	0.131467	0.00120693
286	Node 358	0	0.108415	0
287	Node 359	0.00604839	0.110269	0.00776414
288	Node 36	0.00604839	0.124467	0.00809983
289	Node 360	0.00403226	0	0
290	Node 361	0.00403226	0.169979	0.00761757
291	Node 362	0.00604839	0.145321	0.00647047
292	Node 363	0.00403226	0.1716	0.00842257
293	Node 364	0.00604839	0.160049	0.0159061
294	Node 365	0.00806452	0.145679	0.00770191
295	Node 366	0.00201613	0.12147	0.00334923
296	Node 367	0.00604839	0.143307	0.00971925
297	Node 368	0.00604839	0.144357	0.0114106
298	Node 369	0.00201613	0.148449	0.0050336
299	Node 37	0.00201613	0.130431	0.00110188
300	Node 370	0.00806452	0.163788	0.0151966
301	Node 371	0.00806452	0.14936	0.0175185
302	Node 372	0.00604839	0.131635	0.00773252
303	Node 373	0.00201613	0.157491	0.00930334
304	Node 374	0.00403226	0.120025	0.00119915
305	Node 375	0.00604839	0.133892	0.00559725
306	Node 376	0.00604839	0.113787	0.00712583
307	Node 377	0.00403226	0.143258	0.00549102
308	Node 378	0.00604839	0.12062	0.00755507
309	Node 379	0.00403226	0.00201613	0.000596421
310	Node 38	0.00201613	0.145525	0.0179886
311	Node 380	0.00403226	0.11197	0.000796885
312	Node 381	0.00604839	0.146868	0.0054526
313	Node 382	0.00806452	0.153574	0.0224953
314	Node 383	0.00201613	0.127733	0.00382657
315	Node 384	0.00604839	0.141931	0.00832509
316	Node 385	0.0100806	0.157911	0.0195508
317	Node 386	0	0.123091	0
318	Node 387	0.00201613	0.132903	0.00225611
319	Node 388	0.00604839	0.147077	0.00634811
320	Node 389	0.00403226	0.148024	0.00379838
321	Node 39	0.00806452	0.156478	0.0141723
322	Node 390	0.00403226	0	0
323	Node 391	0.00604839	0.116477	0.00164537
324	Node 392	0.00403226	0.141542	0.00243086
325	Node 393	0.00201613	0.145605	0.00102205
326	Node 394	0.00806452	0.151882	0.0104988
327	Node 395	0.00201613	0.16457	0.004582
328	Node 396	0	0.136967	0
329	Node 397	0.00806452	0.113755	0.00443626
330	Node 398	0.00403226	0.136319	0.00422861
331	Node 399	0.00403226	0.115309	0.00188786
332	Node 4	0	0.0987539	0
333	Node 40	0.00806452	0.141252	0.0116264
334	Node 400	0.00806452	0.00201613	0.000775245
335	Node 401	0.00201613	0.192521	0.0110142
336	Node 402	0.00403226	0.115728	0.0037032
337	Node 403	0.00403226	0.0895903	0.000419825
338	Node 404	0.00201613	0	0
339	Node 405	0.00604839	0.149091	0.0102817
340	Node 406	0.00201613	0.133792	0.000398511
341	Node 407	0.00604839	0.173616	0.0269793
342	Node 408	0.00201613	0.158577	0.00324642
343	Node 409	0.00201613	0.139068	0.00325391
344	Node 41	0.00201613	0.17996	0.00455588
345	Node 410	0.00403226	0.168525	0.011962
346	Node 411	0.00201613	0.152893	0.00819933
347	Node 412	0.00403226	0.00201613	0.000471788
348	Node 413	0.0100806	0.12208	0.00691948
349	Node 414	0.00403226	0.147654	0.00843263
350	Node 415	0.00604839	0.157132	0.0140127
351	Node 416	0.00806452	0.16696	0.0263225
352	Node 417	0.00806452	0.174864	0.0331755
353	Node 418	0.00604839	0.150611	0.0100735
354	Node 419	0.0120968	0.141156	0.00815538
355	Node 42	0.016129	0.157671	0.0236624
356	Node 420	0.0141129	0.154146	0.0163141
357	Node 421	0.00403226	0.163723	0.0142059
358	Node 422	0.00604839	0.139068	0.0107642
359	Node 423	0.00604839	0	0
360	Node 424	0.00201613	0.117603	0.00143272
361	Node 425	0.00806452	0.140676	0.0182709
362	Node 426	0.00403226	0.152221	0.000766591
363	Node 427	0.0120968	0.166624	0.0251585
364	Node 428	0.00604839	0.174128	0.00987182
365	Node 429	0	0.152778	0
366	Node 43	0.00201613	0	0
367	Node 430	0.0120968	0	0
368	Node 431	0.00201613	0.178254	0.0147089
369	Node 432	0.00403226	0.00268817	0.000735659
370	Node 433	0.00604839	0.142862	0.010348
371	Node 434	0.00604839	0.15094	0.0130989
372	Node 435	0	0.161489	0
373	Node 436	0.0181452	0.144257	0.0181882
374	Node 437	0.00604839	0.140963	0.00338568
375	Node 438	0.00403226	0.147602	0.004687
376	Node 439	0.0100806	0.150446	0.0171875
377	Node 44	0.0100806	0.16696	0.016733
378	Node 440	0.00806452	0.137087	0.0140181
379	Node 441	0.00806452	0.127536	0.00741733
380	Node 442	0.00604839	0.12522	0.0112734
381	Node 443	0	0.167492	0
382	Node 444	0.0100806	0.158577	0.0225128
383	Node 445	0.00403226	0.15205	0.00539091
384	Node 446	0.00403226	0.162949	0.00663647
385	Node 447	0.00403226	0.130968	0.0030253
386	Node 448	0.00604839	0.138093	0.00834539
387	Node 449	0.00604839	0.143357	0.020562
388	Node 45	0.00403226	0.145936	0.00679748
389	Node 450	0	0.123269	0
390	Node 451	0.0100806	0.125448	0.00628524
391	Node 452	0.00403226	0.137269	0.00370349
392	Node 453	0.00604839	0.147918	0.00812936
393	Node 454	0.00806452	0.194056	0.0492027
394	Node 455	0	0.133223	0
395	Node 456	0.00604839	0.157671	0.0112523
396	Node 457	0.00806452	0.00201613	0.000664576
397	Node 458	0.00403226	0.170258	0.0104411
398	Node 459	0.00604839	0.156478	0.0154214
399	Node 46	0.00806452	0.173544	0.0229474
400	Node 460	0.00403226	0.135782	0.00849498
401	Node 461	0.00806452	0.130226	0.00769091
402	Node 462	0.00403226	0.141591	0.00263453
403	Node 463	0.00403226	0.120656	0.00377106
404	Node 464	0.00604839	0.14527	0.0117267
405	Node 465	0.00403226	0.150775	0.012343
406	Node 466	0.00403226	0.130968	0.00284505
407	Node 467	0.00201613	0.152667	0.00327229
408	Node 468	0	0.150455	0
409	Node 469	0.00403226	0.00268817	0.000723591
410	Node 47	0.00403226	0.167569	0.0184409
411	Node 470	0.00604839	0.150885	0.00632771
412	Node 471	0.00403226	0.155478	0.00258023
413	Node 472	0.00604839	0.171458	0.0186071
414	Node 473	0.0100806	0.119886	0.00856514
415	Node 474	0.00403226	0.155712	0.0074461
416	Node 475	0.00806452	0.132563	0.0110925
417	Node 476	0.00403226	0.123464	0.0038943
418	Node 477	0.00604839	0.130226	0.0061065
419	Node 478	0.00604839	0.117637	0.00302948
420	Node 479	0	0.143138	0
421	Node 48	0.00403226	0.133375	0.00338334
422	Node 480	0.00403226	0.157791	0.0118961
423	Node 481	0.00806452	0	0
424	Node 482	0.00201613	0.150885	0.00181195
425	Node 483	0.0141129	0.139162	0.0173371
426	Node 484	0.00201613	0.158092	0.0062977
427	Node 485	0.00403226	0.184125	0.0158817
428	Node 486	0.0100806	0.153006	0.0245806
429	Node 487	0.00604839	0	0
430	Node 488	0.00604839	0.152162	0.0111486
431	Node 489	0.00806452	0.158456	0.0178131
432	Node 49	0	0.150455	0
433	Node 490	0.00403226	0.116872	0.00107573
434	Node 491	0.0120968	0.182018	0.0297294
435	Node 492	0.00604839	0	0
436	Node 493	0.00604839	0.141785	0.00544702
437	Node 494	0.00403226	0.167095	0.00915757
438	Node 495	0.00604839	0.129695	0.00215951
439	Node 496	0.00604839	0.131677	0.00235297
440	Node 497	0.00604839	0.144257	0.00714499
441	Node 498	0.00403226	0.00201613	0.000344711
442	Node 499	0.00403226	0.13269	0.00676358
443	Node 5	0.00403226	0.139962	0.00720703
444	Node 50	0.00604839	0.144508	0.00370624
445	Node 51	0.00604839	0.143805	0.00860409
446	Node 52	0.00201613	0	0
447	Node 53	0.00604839	0	0
448	Node 54	0.0100806	0.144863	0.0221668
449	Node 55	0.00403226	0.135338	0.00504325
450	Node 56	0	0.140914	0
451	Node 57	0	0.133878	0
452	Node 58	0.00403226	0.146349	0.00388738
453	Node 59	0.00201613	0.127615	0.00189288
454	Node 6	0.00604839	0.170048	0.0225642
455	Node 60	0.00201613	0.151216	0.0015945
456	Node 61	0.00403226	0.101429	0.00459374
457	Node 62	0.00806452	0.160546	0.0296185
458	Node 63	0.00403226	0	0
459	Node 64	0.00604839	0.131719	0.00503017
460	Node 65	0.0141129	0.156124	0.0281396
461	Node 66	0.00604839	0.153233	0.00608421
462	Node 67	0.00403226	0.133289	0.00346228
463	Node 68	0.00403226	0.12933	0.0116659
464	Node 69	0.00201613	0.142077	0.00454713
465	Node 7	0.00403226	0.148984	0.0165312
466	Node 70	0.00201613	0.168731	0.00519506
467	Node 71	0.00403226	0.14466	0.00499874
468	Node 72	0.00806452	0.134153	0.0086626
469	Node 73	0.00806452	0.122224	0.00607518
470	Node 74	0.00604839	0	0
471	Node 75	0.00806452	0.164439	0.029858
472	Node 76	0.00201613	0	0
473	Node 77	0	0.164838	0
474	Node 78	0.00806452	0.13252	0.00561686
475	Node 79	0.00806452	0.163982	0.0163392
476	Node 8	0.00806452	0.11518	0.00375255
477	Node 80	0.00806452	0.136095	0.00535803
478	Node 81	0	0.139455	0
479	Node 82	0.0100806	0.14936	0.0129949
480	Node 83	0.0100806	0.131259	0.00492902
481	Node 84	0.00403226	0.113412	0.00206693
482	Node 85	0.00403226	0.190395	0.00572036
483	Node 86	0.00604839	0.202016	0.0396338
484	Node 87	0.0100806	0.116053	0.00512684
485	Node 88	0.00604839	0.130927	0.00941976
486	Node 89	0.00403226	0.134765	0.00731888
487	Node 9	0.00604839	0.151771	0.00738412
488	Node 90	0.00403226	0.114384	0.0024005
489	Node 91	0.00201613	0.127694	0.00141574
490	Node 92	0.0100806	0	0
491	Node 93	0.00806452	0.163335	0.0208564
492	Node 94	0.00403226	0.17068	0.011665
493	Node 95	0.00806452	0.161865	0.0244511
494	Node 96	0.00201613	0.134721	0.00734945
495	Node 97	0.0141129	0.13359	0.0144878
496	Node 98	0.00403226	0.148823	0.00361758
497	Node 99	0.00604839	0.146868	0.0159905

## Sheet: Erdős-Rényi 1000
ID	Node Details	Centrality Overview
ID	Node Name	Out-Degree	Closeness Degree	Betweenness Degree
The index.	The name of the node	The out-degree of the node.	The closeness degree of the node.	The betweenness degree of the node.
1	Node 0	0.00700701	0.237492	0.0064642
2	Node 1	0.00800801	0.180114	0.0010033
3	Node 10	0.003003	0.230247	0.001813
4	Node 100	0.00500501	0.200098	0.00154412
5	Node 101	0.003003	0.211531	0.00130511
6	Node 102	0.00500501	0.196965	0.00189084
7	Node 103	0.00500501	0.216909	0.00379346
8	Node 104	0.00800801	0.223787	0.00632488
9	Node 105	0.004004	0.223074	0.00323377
10	Node 106	0.00500501	0.208741	0.00234559
11	Node 107	0.003003	0.227365	0.00137823
12	Node 108	0.01001	0.208785	0.00387869
13	Node 109	0.00700701	0.253509	0.00602131
14	Node 11	0.00600601	0.219089	0.00348678
15	Node 110	0.00700701	0.202535	0.00252784
16	Node 111	0.002002	0.252336	0.00329304
17	Node 112	0.003003	0.239463	0.00460061
18	Node 113	0.00500501	0.224452	0.00364957
19	Node 114	0.00800801	0.232209	0.00752159
20	Node 115	0.003003	0.20923	0.000637332
21	Node 116	0.00600601	0.230571	0.00482731
22	Node 117	0.003003	0.212908	0.00212154
23	Node 118	0.004004	0.19744	0.000690725
24	Node 119	0.00700701	0.213001	0.00400759
25	Node 12	0.004004	0.196767	0.0010654
26	Node 120	0.01001	0.211121	0.00496547
27	Node 121	0.00900901	0.256492	0.0121147
28	Node 122	0.00600601	0.214679	0.00292913
29	Node 123	0.003003	0.237896	0.00235911
30	Node 124	0.00700701	0.228265	0.00452817
31	Node 125	0.00500501	0.245516	0.0068679
32	Node 126	0.00500501	0.237091	0.0049828
33	Node 127	0.00600601	0.225743	0.00454673
34	Node 128	0.00600601	0.23669	0.0042179
35	Node 129	0.002002	0.22277	0.00109281
36	Node 13	0.003003	0.205893	0.0011935
37	Node 130	0.004004	0.246813	0.00365216
38	Node 131	0.003003	0.22538	0.00165609
39	Node 132	0.00500501	0.252141	0.00729108
40	Node 133	0.00600601	0.211031	0.00347096
41	Node 134	0.00500501	0.215386	0.00305146
42	Node 135	0.00600601	0.231879	0.00418743
43	Node 136	0.00500501	0.247748	0.00726267
44	Node 137	0.00500501	0.257097	0.00979399
45	Node 138	0.002002	0.178216	0.000302807
46	Node 139	0.001001	0.230843	0.00119668
47	Node 14	0	0.23082	0
48	Node 140	0.002002	0.248124	0.0026705
49	Node 141	0.00700701	0.228584	0.00452066
50	Node 142	0.00600601	0.236919	0.00479294
51	Node 143	0.004004	0.236862	0.00400631
52	Node 144	0.012012	0.250276	0.0139096
53	Node 145	0.002002	0.241705	0.0012114
54	Node 146	0	0.205705	0
55	Node 147	0.004004	0.205893	0.00201979
56	Node 148	0.001001	0.233147	0.000886996
57	Node 149	0.00500501	0.21277	0.00354423
58	Node 15	0.003003	0.168948	0.000331498
59	Node 150	0.00700701	0.231223	0.00529927
60	Node 151	0.00800801	0.214303	0.00393271
61	Node 152	0.002002	0.221513	0.00127449
62	Node 153	0.003003	0.219138	0.0011048
63	Node 154	0	0.222413	0
64	Node 155	0.002002	0.228797	0.00197573
65	Node 156	0.00900901	0.209454	0.0032819
66	Node 157	0.004004	0.220171	0.00242215
67	Node 158	0.00500501	0.22726	0.00366223
68	Node 159	0.003003	0.225225	0.00175907
69	Node 16	0.004004	0.19305	0.0011377
70	Node 160	0.00800801	0.20162	0.00252138
71	Node 161	0.011011	0.214397	0.00497612
72	Node 162	0.001001	0.211897	0.000443342
73	Node 163	0.00500501	0.202368	0.00215699
74	Node 164	0.00700701	0.188997	0.000809547
75	Node 165	0.00500501	0.240874	0.00444643
76	Node 166	0.00600601	0.228424	0.00410916
77	Node 167	0.002002	0.212263	0.00100716
78	Node 168	0.002002	0.221163	0.00133315
79	Node 169	0.004004	0.226682	0.00372665
80	Node 17	0.00800801	0.21482	0.00368151
81	Node 170	0.00700701	0.2457	0.00844121
82	Node 171	0.00800801	0.248061	0.00822773
83	Node 172	0.001001	0.231879	0.000716789
84	Node 173	0.00900901	0.186234	0.00127181
85	Node 174	0.004004	0.202912	0.00140996
86	Node 175	0.00900901	0.233535	0.00646465
87	Node 176	0.003003	0.189874	0.000527949
88	Node 177	0.004004	0.218698	0.00233111
89	Node 178	0.00700701	0.227102	0.00375215
90	Node 179	0.004004	0.215622	0.00177357
91	Node 18	0.00700701	0.201	0.00274359
92	Node 180	0.00500501	0.22564	0.00287554
93	Node 181	0.003003	0.217053	0.0015726
94	Node 182	0.004004	0.236519	0.00500191
95	Node 183	0.00500501	0.21208	0.00314063
96	Node 184	0.00800801	0.208918	0.00258923
97	Node 185	0.00600601	0.165807	0.00035128
98	Node 186	0.00800801	0.254959	0.0081446
99	Node 187	0.004004	0.199245	0.0011581
100	Node 188	0.00500501	0.222165	0.00346224
101	Node 189	0.002002	0.20843	0.00070243
102	Node 19	0.00700701	0.262461	0.0129091
103	Node 190	0.002002	0.176422	0.000163338
104	Node 191	0.00500501	0.232649	0.00635256
105	Node 192	0.003003	0.232815	0.00201322
106	Node 193	0.002002	0.220369	0.000974098
107	Node 194	0.00800801	0.19435	0.00168046
108	Node 195	0.004004	0.205548	0.00189973
109	Node 196	0.001001	0.239288	0.00176733
110	Node 197	0.00500501	0.228265	0.00455512
111	Node 198	0.002002	0.232704	0.00195422
112	Node 199	0.003003	0.209992	0.00137823
113	Node 2	0.00500501	0.232649	0.00534097
114	Node 20	0.00900901	0.224555	0.00527418
115	Node 200	0.00500501	0.191617	0.00125881
116	Node 201	0.001001	0.249957	0.00271828
117	Node 202	0.00800801	0.258043	0.0114997
118	Node 203	0.00900901	0.211303	0.0045169
119	Node 204	0.00600601	0.234037	0.00310157
120	Node 205	0.002002	0.242063	0.00197003
121	Node 206	0.00500501	0.215433	0.00206431
122	Node 207	0.00600601	0.228211	0.00349069
123	Node 208	0.00500501	0.2065	0.00277597
124	Node 209	0.00900901	0.227999	0.00677028
125	Node 21	0.003003	0.208253	0.00101296
126	Node 210	0.00700701	0.222872	0.00439103
127	Node 211	0.00500501	0.206109	0.00192721
128	Node 212	0.004004	0.217246	0.00224715
129	Node 213	0.002002	0.246441	0.0017883
130	Node 214	0.00500501	0.237665	0.00440124
131	Node 215	0.00500501	0.216718	0.0033827
132	Node 216	0.01001	0.234596	0.00795941
133	Node 217	0.003003	0.239288	0.0019247
134	Node 218	0.00700701	0.210262	0.00229468
135	Node 219	0.002002	0.221964	0.00143836
136	Node 22	0.00500501	0.240343	0.0063764
137	Node 220	0.00700701	0.251109	0.0071283
138	Node 221	0.00500501	0.188778	0.00157707
139	Node 222	0.001001	0.207461	0.00153181
140	Node 223	0.003003	0.229064	0.00387735
141	Node 224	0.00700701	0.23578	0.00657402
142	Node 225	0.003003	0.243565	0.0021473
143	Node 226	0.00700701	0.215954	0.00436019
144	Node 227	0.004004	0.226056	0.00337585
145	Node 228	0.00600601	0.240108	0.00734828
146	Node 229	0.00700701	0.23287	0.00487107
147	Node 23	0.00700701	0.243929	0.00782623
148	Node 230	0.00500501	0.241289	0.00496925
149	Node 231	0.00500501	0.222215	0.00267875
150	Node 232	0.00600601	0.233313	0.00444836
151	Node 233	0.00800801	0.222367	0.00610126
152	Node 234	0.00600601	0	0
153	Node 235	0.004004	0.233702	0.00440638
154	Node 236	0.004004	0.233258	0.00360928
155	Node 237	0.003003	0.212126	0.00141613
156	Node 238	0.00500501	0.199043	0.00178351
157	Node 239	0.00800801	0.210713	0.00243037
158	Node 24	0.00600601	0.242302	0.00546261
159	Node 240	0.004004	0.223277	0.00334781
160	Node 241	0.00500501	0.223227	0.00268481
161	Node 242	0.003003	0.185005	0.000305596
162	Node 243	0.004004	0.227788	0.00317009
163	Node 244	0.002002	0.239463	0.00259612
164	Node 245	0.004004	0.206023	0.00149807
165	Node 246	0.004004	0.205936	0.00129058
166	Node 247	0.003003	0.220468	0.00248991
167	Node 248	0.00700701	0.22853	0.00557846
168	Node 249	0.003003	0.23106	0.00276014
169	Node 25	0.004004	0.227523	0.00362349
170	Node 250	0.001001	0.19158	0.00026892
171	Node 251	0.01001	0.234037	0.00840761
172	Node 252	0.00500501	0.223685	0.00337906
173	Node 253	0.00900901	0.221613	0.00578835
174	Node 254	0.00800801	0.233258	0.00729924
175	Node 255	0.00800801	0.256895	0.009682
176	Node 256	0.004004	0.218504	0.00425283
177	Node 257	0.003003	0.230843	0.00254246
178	Node 258	0.00500501	0.216861	0.00250002
179	Node 259	0.004004	0.224812	0.0018141
180	Node 26	0.004004	0.235102	0.00276092
181	Node 260	0.004004	0.197361	0.000770093
182	Node 261	0.002002	0.228318	0.00133379
183	Node 262	0.00600601	0.189471	0.00156701
184	Node 263	0.001001	0.244232	0.00101846
185	Node 264	0.004004	0.239463	0.00514795
186	Node 265	0.00700701	0.215291	0.00348684
187	Node 266	0.004004	0.256425	0.00582933
188	Node 267	0.00500501	0.237091	0.00589202
189	Node 268	0.004004	0.226682	0.00323279
190	Node 269	0.00700701	0.223024	0.00425197
191	Node 27	0.004004	0.234933	0.00402904
192	Node 270	0.00600601	0.248124	0.00617344
193	Node 271	0.00500501	0	0
194	Node 272	0.003003	0.223736	0.00167838
195	Node 273	0.003003	0.222467	0.002797
196	Node 274	0.003003	0.237723	0.00300771
197	Node 275	0.003003	0.203038	0.00134844
198	Node 276	0.003003	0.207023	0.00104815
199	Node 277	0.00700701	0.247936	0.0090282
200	Node 278	0.00600601	0.223838	0.00492334
201	Node 279	0.00800801	0.210894	0.00424482
202	Node 28	0.00600601	0.19559	0.0014122
203	Node 280	0.002002	0.179751	0.000157864
204	Node 281	0.00800801	0.22885	0.00835955
205	Node 282	0.00500501	0.224452	0.00378268
206	Node 283	0.003003	0.222266	0.00183412
207	Node 284	0.002002	0.187695	0.000340228
208	Node 285	0.00700701	0.227365	0.00561604
209	Node 286	0.00500501	0.22022	0.00206539
210	Node 287	0.00600601	0.226056	0.00427855
211	Node 288	0.00900901	0.224812	0.00688782
212	Node 289	0.003003	0.213464	0.00222611
213	Node 29	0.00600601	0.246999	0.00955314
214	Node 290	0.004004	0.245516	0.00355163
215	Node 291	0.004004	0.235441	0.0037006
216	Node 292	0.00700701	0.226578	0.00597114
217	Node 293	0.00500501	0.200959	0.0025912
218	Node 294	0.00900901	0.205376	0.00450192
219	Node 295	0.004004	0.237205	0.00328287
220	Node 296	0.002002	0.236805	0.000920192
221	Node 297	0.00700701	0.214116	0.0054534
222	Node 298	0.00600601	0.224401	0.0045274
223	Node 299	0.01001	0.219875	0.00583578
224	Node 3	0.00800801	0.233424	0.00595546
225	Node 30	0.00500501	0.242123	0.00524644
226	Node 300	0.00800801	0.225329	0.00679904
227	Node 301	0.00500501	0.220914	0.00268113
228	Node 302	0.00800801	0.221313	0.00379084
229	Node 303	0.00600601	0.216335	0.00326862
230	Node 304	0.00700701	0.225432	0.00453031
231	Node 305	0.00800801	0.201952	0.00252124
232	Node 306	0.004004	0.213697	0.00232544
233	Node 307	0.003003	0.197878	0.000897286
234	Node 308	0.00700701	0.211258	0.00411185
235	Node 309	0.003003	0.242962	0.00342023
236	Node 31	0.00800801	0.221563	0.00501318
237	Node 310	0.00700701	0.234148	0.00440788
238	Node 311	0.003003	0.183174	0.000351711
239	Node 312	0.004004	0.223736	0.00372448
240	Node 313	0.00600601	0.235102	0.00498222
241	Node 314	0.002002	0.233813	0.00239549
242	Node 315	0.00900901	0.218504	0.00336221
243	Node 316	0.003003	0.224812	0.00350708
244	Node 317	0.003003	0.20932	0.00109445
245	Node 318	0.003003	0.261831	0.00431396
246	Node 319	0.002002	0.22705	0.0028126
247	Node 32	0.003003	0.202703	0.00130791
248	Node 320	0.00900901	0.249069	0.0077543
249	Node 321	0.01001	0.221163	0.00582813
250	Node 322	0.004004	0.23595	0.00377462
251	Node 323	0.00900901	0.191692	0.00287916
252	Node 324	0.004004	0.196255	0.00132181
253	Node 325	0.003003	0.22885	0.00205064
254	Node 326	0.004004	0.212217	0.00154806
255	Node 327	0.00600601	0.229225	0.00574094
256	Node 328	0.002002	0.224967	0.00230429
257	Node 329	0.00600601	0.206196	0.00235955
258	Node 33	0.002002	0.232649	0.00236448
259	Node 330	0.004004	0.224298	0.00331749
260	Node 331	0.004004	0.216957	0.00239288
261	Node 332	0.004004	0.237723	0.00539893
262	Node 333	0.00500501	0.196531	0.00214079
263	Node 334	0.004004	0.203925	0.00272431
264	Node 335	0.00600601	0.217921	0.00228994
265	Node 336	0.00500501	0.235384	0.00494767
266	Node 337	0.00800801	0.236633	0.0070328
267	Node 338	0.004004	0.22022	0.0029235
268	Node 339	0.00500501	0.226735	0.00371544
269	Node 34	0.003003	0.20499	0.00193153
270	Node 340	0.003003	0.218845	0.00293779
271	Node 341	0.004004	0.212954	0.00179769
272	Node 342	0.004004	0.219825	0.00255815
273	Node 343	0.00500501	0.223227	0.003094
274	Node 344	0.00600601	0.190501	0.000760821
275	Node 345	0.00600601	0.201952	0.00190675
276	Node 346	0.00500501	0.213093	0.00285661
277	Node 347	0.001001	0.219089	0.000616556
278	Node 348	0.00500501	0.217005	0.00260534
279	Node 349	0.003003	0.230517	0.00286655
280	Node 35	0.00700701	0.229011	0.00551541
281	Node 350	0.003003	0.22343	0.00222914
282	Node 351	0.00800801	0.233368	0.00757754
283	Node 352	0.003003	0.243505	0.0054535
284	Node 353	0.00700701	0.221463	0.00392252
285	Node 354	0.004004	0.230409	0.00310135
286	Node 355	0.00600601	0.239697	0.00590617
287	Node 356	0.00600601	0.224658	0.00439503
288	Node 357	0.004004	0.223227	0.00278066
289	Node 358	0.004004	0.222973	0.00352628
290	Node 359	0.00600601	0.233758	0.00382125
291	Node 36	0.00800801	0.224967	0.00532815
292	Node 360	0.004004	0.228637	0.00384718
293	Node 361	0.00500501	0.184691	0.000838007
294	Node 362	0.00500501	0.211121	0.00187024
295	Node 363	0.00600601	0.231278	0.00517609
296	Node 364	0.004004	0.242902	0.00489447
297	Node 365	0.00500501	0.213371	0.00236543
298	Node 366	0.00500501	0.233036	0.00321782
299	Node 367	0.004004	0.250404	0.00567627
300	Node 368	0.00900901	0.227788	0.0066094
301	Node 369	0.00600601	0.188235	0.000606171
302	Node 37	0.001001	0.189033	8.9225e-05
303	Node 370	0.003003	0.217005	0.00223487
304	Node 371	0.003003	0.233258	0.00238182
305	Node 372	0.00800801	0.239055	0.0074603
306	Node 373	0.002002	0.248249	0.00233509
307	Node 374	0.002002	0.206674	0.000903211
308	Node 375	0.003003	0.237953	0.00404189
309	Node 376	0.00500501	0.23595	0.00468009
310	Node 377	0.003003	0.214585	0.0015346
311	Node 378	0.003003	0.233646	0.00224548
312	Node 379	0.003003	0.181816	0.000313748
313	Node 38	0.004004	0.217053	0.00301183
314	Node 380	0.002002	0.233368	0.00235395
315	Node 381	0.00600601	0.223532	0.0033737
316	Node 382	0.01001	0.248061	0.0121365
317	Node 383	0.003003	0.247998	0.00254711
318	Node 384	0.00900901	0.216622	0.00434108
319	Node 385	0.003003	0.195396	0.000828002
320	Node 386	0.00700701	0.182765	0.00122739
321	Node 387	0.00500501	0.231115	0.00451255
322	Node 388	0.004004	0.211349	0.00190851
323	Node 389	0.00600601	0.180778	0.000619828
324	Node 39	0.001001	0.206153	0.00029552
325	Node 390	0.01001	0.239873	0.00763153
326	Node 391	0.002002	0.220616	0.000967785
327	Node 392	0.00700701	0.238997	0.00785506
328	Node 393	0.00600601	0.206761	0.00205133
329	Node 394	0.00700701	0.204819	0.00230798
330	Node 395	0.00700701	0.217679	0.00323255
331	Node 396	0.00600601	0.249258	0.00637462
332	Node 397	0.00500501	0.21904	0.00238352
333	Node 398	0.00500501	0.215859	0.00261699
334	Node 399	0.00600601	0.239814	0.00544474
335	Node 4	0.01001	0.220865	0.00508792
336	Node 40	0.00500501	0.228904	0.00461366
337	Node 400	0.003003	0.208608	0.0016635
338	Node 401	0.00600601	0.218991	0.00304045
339	Node 402	0.003003	0.209364	0.00131136
340	Node 403	0.001001	0.212447	0.000635631
341	Node 404	0.00600601	0.205505	0.00254818
342	Node 405	0.004004	0.21407	0.00213222
343	Node 406	0.00500501	0.17916	0.00111998
344	Node 407	0.00900901	0.215149	0.00298146
345	Node 408	0.00800801	0.198559	0.00100387
346	Node 409	0.003003	0.214444	0.000974084
347	Node 41	0.002002	0.224401	0.00119811
348	Node 410	0.004004	0.204562	0.00289933
349	Node 411	0.00600601	0.231223	0.00661906
350	Node 412	0.00600601	0.228318	0.00444358
351	Node 413	0.00600601	0.225951	0.00367285
352	Node 414	0.00500501	0.224093	0.00271214
353	Node 415	0.00500501	0.220716	0.0022789
354	Node 416	0.001001	0.210352	0.000633075
355	Node 417	0.00800801	0.209543	0.00350829
356	Node 418	0.003003	0.215197	0.00247349
357	Node 419	0.004004	0.205548	0.00246676
358	Node 42	0.004004	0.249322	0.00378557
359	Node 420	0.003003	0.24405	0.00346489
360	Node 421	0.004004	0.224761	0.00281504
361	Node 422	0.003003	0.211942	0.00121429
362	Node 423	0.00600601	0.22853	0.00350368
363	Node 424	0.00600601	0.227207	0.00557838
364	Node 425	0.003003	0.195668	0.000528489
365	Node 426	0.002002	0.236291	0.00219082
366	Node 427	0.00700701	0.253052	0.00633867
367	Node 428	0.00500501	0.207461	0.0023982
368	Node 429	0.00600601	0.215102	0.00336208
369	Node 43	0.00700701	0.190279	0.00134035
370	Node 430	0.003003	0.238822	0.00323547
371	Node 431	0.004004	0.22022	0.00160182
372	Node 432	0.00700701	0.200302	0.00191559
373	Node 433	0.00600601	0.251688	0.00707616
374	Node 434	0.00800801	0.224145	0.00342375
375	Node 435	0.00800801	0.198881	0.00302928
376	Node 436	0.00800801	0.215527	0.00405471
377	Node 437	0.004004	0.230355	0.00262382
378	Node 438	0.004004	0.220964	0.00292945
379	Node 439	0.00500501	0.220666	0.00311469
380	Node 44	0.004004	0.233591	0.00478317
381	Node 440	0.003003	0.232815	0.00261104
382	Node 441	0.004004	0.218309	0.00176464
383	Node 442	0.004004	0.217005	0.00210901
384	Node 443	0.003003	0.228957	0.00171758
385	Node 444	0.004004	0.239463	0.00459351
386	Node 445	0.00600601	0.206413	0.00312339
387	Node 446	0.003003	0.238242	0.00279982
388	Node 447	0.002002	0.225019	0.00230878
389	Node 448	0.004004	0.217149	0.00171726
390	Node 449	0.00900901	0.21739	0.00394946
391	Node 45	0.00500501	0.223125	0.00312322
392	Node 450	0.00500501	0.243022	0.00575422
393	Node 451	0.002002	0.193583	0.000413359
394	Node 452	0.003003	0.23732	0.00316128
395	Node 453	0.002002	0.235271	0.00122031
396	Node 454	0.00600601	0.262321	0.00972843
397	Node 455	0.00500501	0.246565	0.00589478
398	Node 456	0.00500501	0.218066	0.00309378
399	Node 457	0.00600601	0.234484	0.0042708
400	Node 458	0.002002	0.229761	0.00218704
401	Node 459	0.001001	0.217535	0.000547793
402	Node 46	0.00700701	0.231006	0.00494563
403	Node 460	0.004004	0.164473	0.000370936
404	Node 461	0.004004	0.221313	0.00289021
405	Node 462	0.00600601	0.217197	0.00226167
406	Node 463	0.002002	0.217053	0.00185301
407	Node 464	0.004004	0.223991	0.00280421
408	Node 465	0.00600601	0.232704	0.0052235
409	Node 466	0.003003	0.23068	0.00208028
410	Node 467	0.004004	0.223787	0.00244662
411	Node 468	0.004004	0.226421	0.00338147
412	Node 469	0.00500501	0.224145	0.00311734
413	Node 47	0.004004	0.179488	0.000430684
414	Node 470	0.00500501	0.234933	0.00300512
415	Node 471	0.003003	0.212539	0.00217901
416	Node 472	0.003003	0.229815	0.00332488
417	Node 473	0.00800801	0.240756	0.00742927
418	Node 474	0.00700701	0.226682	0.00386147
419	Node 475	0.00500501	0.212631	0.00229844
420	Node 476	0.004004	0.225174	0.00484743
421	Node 477	0.012012	0.19965	0.00343735
422	Node 478	0.00800801	0.208918	0.00353319
423	Node 479	0.00800801	0.224247	0.00641118
424	Node 48	0.00600601	0.210127	0.00214516
425	Node 480	0.003003	0.237896	0.00290966
426	Node 481	0.003003	0.233813	0.0042887
427	Node 482	0.004004	0.240049	0.0045646
428	Node 483	0.00600601	0.240638	0.00596337
429	Node 484	0.00600601	0.219825	0.00337253
430	Node 485	0.00800801	0.217053	0.00461502
431	Node 486	0.00500501	0.229171	0.00369183
432	Node 487	0.002002	0.227576	0.00208791
433	Node 488	0.00800801	0.224555	0.0057541
434	Node 489	0.00600601	0.232099	0.00445993
435	Node 49	0.004004	0.242063	0.00518754
436	Node 490	0.002002	0.216622	0.00220874
437	Node 491	0.002002	0.259751	0.00461761
438	Node 492	0.00600601	0.245762	0.00644767
439	Node 493	0	0.223018	0
440	Node 494	0.00500501	0.231879	0.00388737
441	Node 495	0.002002	0.183483	0.000415989
442	Node 496	0.00700701	0.257772	0.0113014
443	Node 497	0.004004	0.210037	0.00298876
444	Node 498	0.004004	0.22726	0.00324854
445	Node 499	0.00800801	0.233313	0.00731727
446	Node 5	0.003003	0.206935	0.00126058
447	Node 50	0.002002	0.239171	0.00175401
448	Node 500	0.004004	0.231989	0.00310629
449	Node 501	0.00600601	0.224967	0.00346979
450	Node 502	0.00800801	0	0
451	Node 503	0.004004	0.215433	0.0018115
452	Node 504	0.00900901	0.237838	0.00681818
453	Node 505	0.00500501	0.221513	0.0026019
454	Node 506	0.00700701	0.226578	0.00373054
455	Node 507	0.001001	0.228105	0.00123705
456	Node 508	0.00600601	0.205893	0.00262223
457	Node 509	0.00600601	0.184483	0.000798365
458	Node 51	0.004004	0.247061	0.00512578
459	Node 510	0.003003	0.228052	0.00306899
460	Node 511	0.003003	0.226316	0.00230612
461	Node 512	0.004004	0.222266	0.00307378
462	Node 513	0.002002	0.216145	0.0013857
463	Node 514	0.004004	0.210172	0.00166607
464	Node 515	0.002002	0.219629	0.00135816
465	Node 516	0.00700701	0.250276	0.00800505
466	Node 517	0.003003	0.224915	0.00256183
467	Node 518	0.00900901	0.201247	0.00207226
468	Node 519	0.003003	0.235271	0.00273745
469	Node 52	0.004004	0.221763	0.00181714
470	Node 520	0.003003	0.246008	0.00408276
471	Node 521	0.00800801	0.215197	0.00394506
472	Node 522	0.00600601	0.234372	0.00594594
473	Node 523	0.004004	0.238938	0.00384948
474	Node 524	0.003003	0.211485	0.00149732
475	Node 525	0.003003	0.227207	0.0022145
476	Node 526	0.00500501	0.245885	0.00570385
477	Node 527	0.00900901	0.248438	0.00961067
478	Node 528	0.00500501	0.242063	0.00406419
479	Node 529	0.013013	0.212677	0.00675863
480	Node 53	0.00700701	0.236064	0.00713777
481	Node 530	0.004004	0.223532	0.00240969
482	Node 531	0.00600601	0.241586	0.00532362
483	Node 532	0.002002	0.22394	0.00145639
484	Node 533	0.002002	0.231223	0.00189228
485	Node 534	0.00500501	0.25676	0.00877989
486	Node 535	0.003003	0.208652	0.00208579
487	Node 536	0.002002	0.220121	0.00154716
488	Node 537	0.00600601	0.225951	0.0048267
489	Node 538	0.00500501	0.213001	0.00242611
490	Node 539	0.002002	0.208608	0.000847892
491	Node 54	0.00500501	0.239639	0.00370905
492	Node 540	0.00800801	0.241348	0.00701812
493	Node 541	0.01001	0.234877	0.00784305
494	Node 542	0.004004	0.214397	0.00133239
495	Node 543	0.004004	0.19305	0.000807431
496	Node 544	0.00500501	0.203755	0.00134508
497	Node 545	0.00600601	0.176835	0.000832802
498	Node 546	0.00600601	0.212355	0.00298492
499	Node 547	0.004004	0.213743	0.00206099
500	Node 548	0.00700701	0.196965	0.00390013
501	Node 549	0.001001	0.214961	0.00076345
502	Node 55	0.004004	0.230193	0.00350829
503	Node 550	0.00500501	0.229761	0.00543782
504	Node 551	0.00500501	0.223991	0.00401649
505	Node 552	0.00700701	0.19143	0.00112446
506	Node 553	0.00500501	0.240343	0.00440008
507	Node 554	0.004004	0.22869	0.00470192
508	Node 555	0.002002	0.208918	0.00072022
509	Node 556	0.004004	0.185075	0.00072479
510	Node 557	0.00600601	0.238474	0.00639461
511	Node 558	0.00700701	0.230031	0.00474794
512	Node 559	0.00900901	0.241646	0.011551
513	Node 56	0.00500501	0.230788	0.00314407
514	Node 560	0.002002	0.207768	0.000441393
515	Node 561	0.00700701	0.252856	0.00985525
516	Node 562	0.00700701	0.21094	0.00311653
517	Node 563	0.01001	0.231115	0.00954596
518	Node 564	0.004004	0.200017	0.00113881
519	Node 565	0.00700701	0.211212	0.00351465
520	Node 566	0.003003	0.237665	0.00270471
521	Node 567	0.00600601	0.220666	0.00367569
522	Node 568	0.00500501	0.189874	0.00137618
523	Node 569	0.004004	0.23106	0.00429383
524	Node 57	0.004004	0.204009	0.00221935
525	Node 570	0.001001	0.174352	0.000173298
526	Node 571	0.00500501	0	0
527	Node 572	0.001001	0.206413	0.000700583
528	Node 573	0.00500501	0.221064	0.00353906
529	Node 574	0.00600601	0.212172	0.00241951
530	Node 575	0.003003	0.246689	0.00325103
531	Node 576	0.001001	0.230951	0.000633122
532	Node 577	0.00900901	0.23732	0.00742719
533	Node 578	0.00600601	0.23778	0.0056665
534	Node 579	0.00700701	0.240049	0.00947149
535	Node 58	0.001001	0.213557	0.000654219
536	Node 580	0.00600601	0.248501	0.00811364
537	Node 581	0.00500501	0.237492	0.00555774
538	Node 582	0.00700701	0.210894	0.00204229
539	Node 583	0.00800801	0.222821	0.00458697
540	Node 584	0.00500501	0.230734	0.00386659
541	Node 585	0.00900901	0.192482	0.00188941
542	Node 586	0.003003	0.240343	0.00281609
543	Node 587	0.00700701	0.198078	0.00141669
544	Node 588	0.00500501	0.213464	0.00301635
545	Node 589	0.004004	0.212263	0.00206941
546	Node 59	0.00500501	0.220716	0.00292643
547	Node 590	0.00600601	0.228424	0.00758185
548	Node 591	0.003003	0.239405	0.00237821
549	Node 592	0.00500501	0.19366	0.00216911
550	Node 593	0.00800801	0.230193	0.0067124
551	Node 594	0.002002	0.174818	0.000245346
552	Node 595	0.004004	0.196767	0.00142369
553	Node 596	0.002002	0.186944	0.00039399
554	Node 597	0.00900901	0.222872	0.00512933
555	Node 598	0.004004	0.212126	0.00166275
556	Node 599	0.002002	0.213093	0.000929845
557	Node 6	0.00700701	0.234933	0.0074404
558	Node 60	0.00900901	0.207417	0.0032588
559	Node 600	0.00600601	0.211805	0.00381591
560	Node 601	0.00900901	0.231387	0.00606441
561	Node 602	0.00600601	0.21393	0.00258055
562	Node 603	0.003003	0.193851	0.000457616
563	Node 604	0.00700701	0.228211	0.00578725
564	Node 605	0.01001	0.207768	0.00326812
565	Node 606	0.00700701	0.244781	0.00739283
566	Node 607	0.00600601	0.232704	0.00828292
567	Node 608	0.004004	0.211212	0.00141307
568	Node 609	0.002002	0.222065	0.00148825
569	Node 61	0.00700701	0.216479	0.00419377
570	Node 610	0.004004	0.219825	0.00371736
571	Node 611	0.00800801	0.229546	0.00625439
572	Node 612	0.00500501	0.222065	0.00350406
573	Node 613	0.00500501	0.239288	0.00640514
574	Node 614	0.00600601	0.173673	0.000658363
575	Node 615	0.00700701	0.237033	0.00606862
576	Node 616	0.004004	0.218698	0.00135802
577	Node 617	0.001001	0.200959	0.000330344
578	Node 618	0.00600601	0.227313	0.00422079
579	Node 619	0.004004	0.211622	0.00186534
580	Node 62	0.003003	0.240343	0.00294805
581	Node 620	0.00500501	0.204733	0.00156095
582	Node 621	0.00500501	0.219924	0.00229302
583	Node 622	0.003003	0.257502	0.00828482
584	Node 623	0.002002	0.23068	0.00171219
585	Node 624	0.00900901	0.24123	0.0072648
586	Node 625	0.00600601	0.222266	0.00418135
587	Node 626	0.004004	0.221213	0.00231636
588	Node 627	0.00500501	0.227735	0.00311359
589	Node 628	0.00500501	0.220517	0.00241082
590	Node 629	0.01001	0.213511	0.0039859
591	Node 63	0.00600601	0.221713	0.00321453
592	Node 630	0.00500501	0.242782	0.00630086
593	Node 631	0.003003	0.253509	0.00461488
594	Node 632	0.00800801	0.222568	0.00453596
595	Node 633	0.003003	0.209543	0.00108239
596	Node 634	0.003003	0.22343	0.00207823
597	Node 635	0.00700701	0.217824	0.00439561
598	Node 636	0.003003	0.233702	0.00169143
599	Node 637	0.00500501	0.240697	0.00427744
600	Node 638	0.00500501	0.230517	0.00268754
601	Node 639	0.003003	0.240402	0.00197381
602	Node 64	0.00500501	0.221064	0.00386105
603	Node 640	0.003003	0.235271	0.00302652
604	Node 641	0.00600601	0.229332	0.00406658
605	Node 642	0.004004	0.23561	0.00363584
606	Node 643	0.00600601	0.223787	0.00415124
607	Node 644	0.003003	0.226997	0.00362318
608	Node 645	0.004004	0.228744	0.00259627
609	Node 646	0.003003	0.259408	0.00583687
610	Node 647	0.00700701	0.232925	0.00507706
611	Node 648	0.00500501	0.249766	0.00596041
612	Node 649	0.00600601	0.237148	0.00491018
613	Node 65	0.004004	0.232264	0.00472024
614	Node 650	0.004004	0.204904	0.00130837
615	Node 651	0.003003	0.239463	0.00367313
616	Node 652	0.004004	0.218601	0.00213061
617	Node 653	0.001001	0.229815	0.000544439
618	Node 654	0.002002	0.21605	0.000939109
619	Node 655	0.003003	0.210985	0.000945074
620	Node 656	0.00700701	0.213186	0.00282214
621	Node 657	0.002002	0.24869	0.00316431
622	Node 658	0.00500501	0.24607	0.00710952
623	Node 659	0.00700701	0.226997	0.00307996
624	Node 66	0.003003	0.25569	0.00492506
625	Node 660	0.00900901	0.233758	0.00888957
626	Node 661	0.00700701	0.226682	0.00444835
627	Node 662	0.00600601	0.229869	0.00395492
628	Node 663	0.00800801	0.240756	0.00768504
629	Node 664	0.004004	0.170267	0.000315092
630	Node 665	0.004004	0.227155	0.00305625
631	Node 666	0.00500501	0.196886	0.00180974
632	Node 667	0.003003	0.195434	0.00110919
633	Node 668	0.01001	0.206979	0.00344855
634	Node 669	0.002002	0.221114	0.00107782
635	Node 67	0.00700701	0.210668	0.00329549
636	Node 670	0.00900901	0.20452	0.0027534
637	Node 671	0.00500501	0.224401	0.00262022
638	Node 672	0.00600601	0.245823	0.00662791
639	Node 673	0.002002	0.220716	0.00131408
640	Node 674	0.00500501	0.193545	0.00140948
641	Node 675	0.003003	0.243384	0.00300371
642	Node 676	0.003003	0.214914	0.0014893
643	Node 677	0.00700701	0.216192	0.0022015
644	Node 678	0.001001	0.220765	0.000498105
645	Node 679	0.00900901	0.219432	0.00469121
646	Node 68	0.00700701	0.231551	0.00659579
647	Node 680	0.004004	0.219875	0.0016948
648	Node 681	0.00700701	0.222973	0.00483869
649	Node 682	0.004004	0.188091	0.000665628
650	Node 683	0.00500501	0.22705	0.0041069
651	Node 684	0.003003	0.196609	0.00079171
652	Node 685	0.00800801	0.216479	0.00415193
653	Node 686	0.002002	0.242842	0.00303861
654	Node 687	0.003003	0.189252	0.000546192
655	Node 688	0.00700701	0.230626	0.0042585
656	Node 689	0.004004	0.211303	0.00183355
657	Node 69	0.00500501	0.208918	0.00212325
658	Node 690	0.00500501	0.214585	0.00272078
659	Node 691	0.00800801	0.208032	0.00462009
660	Node 692	0.004004	0.234877	0.00339312
661	Node 693	0.00600601	0.203628	0.00221207
662	Node 694	0.002002	0.237838	0.00318889
663	Node 695	0.00500501	0.196452	0.00231025
664	Node 696	0.00800801	0.217583	0.00311294
665	Node 697	0.003003	0.235271	0.0034341
666	Node 698	0.004004	0.218747	0.00212425
667	Node 699	0.004004	0.252466	0.00442548
668	Node 7	0.004004	0.230734	0.00396517
669	Node 70	0.00600601	0.20598	0.00210745
670	Node 700	0.00500501	0.23068	0.0028535
671	Node 701	0.003003	0.235723	0.00324911
672	Node 702	0.002002	0.233091	0.00142381
673	Node 703	0.011011	0.233313	0.00889507
674	Node 704	0.00700701	0.23561	0.00804154
675	Node 705	0.002002	0.207988	0.000555486
676	Node 706	0.01001	0.239814	0.0103085
677	Node 707	0.011011	0.20216	0.00396687
678	Node 708	0.00500501	0.224967	0.00346659
679	Node 709	0.004004	0.213093	0.00165119
680	Node 71	0.00900901	0.210578	0.00423619
681	Node 710	0.00800801	0.241527	0.00721941
682	Node 711	0.004004	0.225019	0.00229142
683	Node 712	0.00700701	0	0
684	Node 713	0.00500501	0.239346	0.00426853
685	Node 714	0.00500501	0.23999	0.00479935
686	Node 715	0.003003	0.228744	0.00207316
687	Node 716	0.00800801	0.210262	0.0030456
688	Node 717	0.00500501	0.219875	0.00363824
689	Node 718	0.003003	0.245823	0.0036224
690	Node 719	0.004004	0.235554	0.00423767
691	Node 72	0.003003	0.230247	0.00278051
692	Node 720	0.00700701	0.233869	0.00705566
693	Node 721	0.00800801	0.224093	0.00509526
694	Node 722	0.00700701	0.234877	0.00748902
695	Node 723	0.00500501	0.241289	0.00515202
696	Node 724	0.003003	0.198479	0.00137313
697	Node 725	0.002002	0.212172	0.000844317
698	Node 726	0.00500501	0.232981	0.00367209
699	Node 727	0.00800801	0.242902	0.00799296
700	Node 728	0.003003	0.220319	0.00297724
701	Node 729	0.00500501	0.175506	0.000537587
702	Node 73	0.00800801	0.189179	0.00133708
703	Node 730	0.004004	0.229493	0.00254895
704	Node 731	0.003003	0.239055	0.00339874
705	Node 732	0.003003	0.211076	0.00101877
706	Node 733	0.003003	0.223634	0.00150583
707	Node 734	0.00700701	0.22663	0.00463326
708	Node 735	0.004004	0.196334	0.00116576
709	Node 736	0.00500501	0.257029	0.00633636
710	Node 737	0.003003	0.232209	0.00277514
711	Node 738	0.00800801	0.225329	0.00496949
712	Node 739	0.003003	0.222973	0.00126682
713	Node 74	0.003003	0.230734	0.00228499
714	Node 740	0.00600601	0.233424	0.00423999
715	Node 741	0.00900901	0.216479	0.00514441
716	Node 742	0.00800801	0.236121	0.00614895
717	Node 743	0.00900901	0.221014	0.00496938
718	Node 744	0.00800801	0.227735	0.0059533
719	Node 745	0.00700701	0.230247	0.0044591
720	Node 746	0.00500501	0.233258	0.00620623
721	Node 747	0.00500501	0.22272	0.00442525
722	Node 748	0.00500501	0.228584	0.00268751
723	Node 749	0.00800801	0.221513	0.00456812
724	Node 75	0.00900901	0.214257	0.00576436
725	Node 750	0.004004	0.221313	0.00181627
726	Node 751	0.003003	0.252986	0.00396005
727	Node 752	0.001001	0.178476	0.000164405
728	Node 753	0.00700701	0.21904	0.0047314
729	Node 754	0.00500501	0.225122	0.0035732
730	Node 755	0.00900901	0.21605	0.00476605
731	Node 756	0.003003	0.250084	0.00495303
732	Node 757	0.00700701	0.19324	0.00106325
733	Node 758	0.00700701	0.245332	0.00697119
734	Node 759	0.004004	0.225122	0.00305254
735	Node 76	0.002002	0.236291	0.00160421
736	Node 760	0.003003	0.172483	0.000561149
737	Node 761	0.001001	0.202326	0.000220373
738	Node 762	0.004004	0.223227	0.00314116
739	Node 763	0.002002	0.205247	0.000737143
740	Node 764	0.00700701	0.224915	0.00459411
741	Node 765	0.001001	0.226056	0.0019482
742	Node 766	0.00500501	0.216288	0.0026505
743	Node 767	0.004004	0.20499	0.00147083
744	Node 768	0.00800801	0.25676	0.0152308
745	Node 769	0.00600601	0.238938	0.00485455
746	Node 77	0.00500501	0.225329	0.00374007
747	Node 770	0.00900901	0.197799	0.00151374
748	Node 771	0.00500501	0.242602	0.00549384
749	Node 772	0.00500501	0.216145	0.00307448
750	Node 773	0.00700701	0.237492	0.0059515
751	Node 774	0.003003	0.225484	0.00284333
752	Node 775	0.00500501	0.243505	0.00455275
753	Node 776	0.004004	0.22663	0.00337796
754	Node 777	0.00600601	0	0
755	Node 778	0.002002	0.221163	0.000475196
756	Node 779	0.004004	0.232594	0.00337172
757	Node 78	0.00800801	0.216431	0.00440426
758	Node 780	0.001001	0.237377	0.000890663
759	Node 781	0.003003	0.239055	0.00350787
760	Node 782	0.003003	0.220319	0.00233366
761	Node 783	0.00900901	0.258997	0.0114106
762	Node 784	0	0.233562	0
763	Node 785	0.002002	0.217101	0.00135702
764	Node 786	0.011011	0.185075	0.00303321
765	Node 787	0.00800801	0.216002	0.00385793
766	Node 788	0.00600601	0.220072	0.00279377
767	Node 789	0.00700701	0.214538	0.00440524
768	Node 79	0.00700701	0.20663	0.00334991
769	Node 790	0.00600601	0.230897	0.00490711
770	Node 791	0.00500501	0.248124	0.0112306
771	Node 792	0.004004	0.214163	0.00226619
772	Node 793	0.003003	0.2296	0.00258584
773	Node 794	0.00800801	0.230463	0.00587715
774	Node 795	0.00500501	0.221613	0.00258367
775	Node 796	0.004004	0.215622	0.00240548
776	Node 797	0.00600601	0.250084	0.00700953
777	Node 798	0.003003	0.232154	0.00339805
778	Node 799	0.00600601	0.235271	0.00677658
779	Node 8	0.00600601	0.243263	0.00616219
780	Node 80	0.00700701	0.212126	0.00310996
781	Node 800	0.002002	0.241527	0.00250217
782	Node 801	0.00600601	0.233368	0.00595082
783	Node 802	0.003003	0.22435	0.00223595
784	Node 803	0.004004	0.233813	0.00521574
785	Node 804	0.004004	0.224247	0.00246984
786	Node 805	0.001001	0.212126	0.000506258
787	Node 806	0.00600601	0.231824	0.00478745
788	Node 807	0.004004	0.240049	0.00435352
789	Node 808	0.00600601	0.249132	0.0068235
790	Node 809	0.00500501	0.220567	0.00357975
791	Node 81	0.002002	0.2457	0.00176124
792	Node 810	0.00600601	0.20063	0.001329
793	Node 811	0.00600601	0.24607	0.00769398
794	Node 812	0.004004	0.216909	0.0022652
795	Node 813	0.00900901	0.203502	0.00335095
796	Node 814	0.00500501	0.206239	0.0013826
797	Node 815	0.00700701	0.222467	0.00493214
798	Node 816	0.00700701	0.206848	0.00241863
799	Node 817	0.00800801	0.22343	0.0051536
800	Node 818	0.002002	0.204179	0.000898146
801	Node 819	0	0.235014	0
802	Node 82	0.00600601	0.248501	0.0080539
803	Node 820	0.00700701	0.213604	0.00410123
804	Node 821	0.002002	0.236633	0.00213684
805	Node 822	0.00600601	0.192293	0.00093065
806	Node 823	0.004004	0.250148	0.00512218
807	Node 824	0.00800801	0.190723	0.00120696
808	Node 825	0.00800801	0.240756	0.00737493
809	Node 826	0.00800801	0.224967	0.00607425
810	Node 827	0.00600601	0.21739	0.00311429
811	Node 828	0.001001	0.222115	0.000217061
812	Node 829	0.004004	0.180844	0.00106131
813	Node 83	0.002002	0.215433	0.00104417
814	Node 830	0.002002	0.230085	0.00108608
815	Node 831	0.001001	0.23177	0.000567249
816	Node 832	0.00500501	0.188851	0.0016026
817	Node 833	0.00600601	0.205893	0.0023494
818	Node 834	0	0.21205	0
819	Node 835	0.00500501	0.225536	0.00258151
820	Node 836	0.00700701	0.232044	0.00588001
821	Node 837	0.004004	0.21393	0.00198746
822	Node 838	0.00900901	0.234877	0.00592039
823	Node 839	0.004004	0.213976	0.00213955
824	Node 84	0.00500501	0.218942	0.00364364
825	Node 840	0.00500501	0.213976	0.00224405
826	Node 841	0.00700701	0.242063	0.00588477
827	Node 842	0.003003	0.174167	0.000164459
828	Node 843	0.003003	0.210307	0.00187728
829	Node 844	0.00900901	0.226316	0.00662937
830	Node 845	0.00500501	0.219579	0.00335061
831	Node 846	0.004004	0.242542	0.00347741
832	Node 847	0.00500501	0.227418	0.00346436
833	Node 848	0.00500501	0.215055	0.00327571
834	Node 849	0.00500501	0.240638	0.00468953
835	Node 85	0.00500501	0.201495	0.00235934
836	Node 850	0.00600601	0.224658	0.0054533
837	Node 851	0.003003	0.208963	0.00151148
838	Node 852	0.001001	0.233313	0.000751511
839	Node 853	0.00500501	0.209767	0.00317283
840	Node 854	0.00600601	0.200671	0.0033977
841	Node 855	0.00700701	0.212585	0.00309901
842	Node 856	0.00700701	0.225743	0.00525085
843	Node 857	0.001001	0.210894	0.00115397
844	Node 858	0.004004	0.244171	0.00356718
845	Node 859	0.00500501	0.209409	0.00224166
846	Node 86	0.00600601	0.203967	0.00293814
847	Node 860	0.004004	0.23778	0.00315747
848	Node 861	0.00600601	0.233091	0.00353993
849	Node 862	0.00500501	0.195396	0.00108402
850	Node 863	0.00500501	0.179422	0.000677124
851	Node 864	0.002002	0.209812	0.00136467
852	Node 865	0.00800801	0.21407	0.00393942
853	Node 866	0.00700701	0.240638	0.00711543
854	Node 867	0.002002	0.25549	0.00604302
855	Node 868	0.00500501	0.22564	0.00437956
856	Node 869	0.00700701	0.21365	0.00426473
857	Node 87	0.001001	0.204264	0.00044438
858	Node 870	0.00600601	0.211988	0.00387264
859	Node 871	0.004004	0.23166	0.00403944
860	Node 872	0.003003	0.228318	0.00430876
861	Node 873	0.00500501	0.210442	0.00228874
862	Node 874	0.002002	0.219383	0.00137904
863	Node 875	0.004004	0.236121	0.00264692
864	Node 876	0.00700701	0.233925	0.00587625
865	Node 877	0.00500501	0.213976	0.00218155
866	Node 878	0	0.219043	0
867	Node 879	0.01001	0.234989	0.0111174
868	Node 88	0.004004	0.241586	0.00340132
869	Node 880	0.003003	0.223889	0.0014768
870	Node 881	0.003003	0.232649	0.00160595
871	Node 882	0.004004	0.001001	8.9771e-05
872	Node 883	0.00600601	0.221663	0.00280975
873	Node 884	0.00500501	0.21667	0.00243503
874	Node 885	0.00600601	0.23454	0.00521386
875	Node 886	0.00700701	0.246689	0.00884588
876	Node 887	0.00900901	0.222872	0.00491244
877	Node 888	0.004004	0.227999	0.00278652
878	Node 889	0.001001	0.223277	0.000773773
879	Node 89	0.00500501	0.185354	0.000864811
880	Node 890	0.00600601	0.207417	0.00259102
881	Node 891	0.003003	0.229815	0.0025814
882	Node 892	0.00600601	0.232044	0.00449613
883	Node 893	0.003003	0.200221	0.00103575
884	Node 894	0.004004	0.235723	0.00556834
885	Node 895	0.00800801	0.230301	0.00680819
886	Node 896	0.00800801	0.242063	0.00836122
887	Node 897	0.00500501	0.172089	0.000538115
888	Node 898	0.004004	0.215764	0.00217621
889	Node 899	0.00600601	0.218066	0.00318775
890	Node 9	0.00700701	0.222467	0.00437395
891	Node 90	0.002002	0.192747	0.00105502
892	Node 900	0.001001	0.204392	0.000614189
893	Node 901	0.00600601	0.22027	0.00480905
894	Node 902	0.003003	0.236576	0.00376042
895	Node 903	0.003003	0.198559	0.000953393
896	Node 904	0.004004	0.204861	0.0011152
897	Node 905	0.00500501	0.227102	0.00486433
898	Node 906	0.002002	0.219089	0.00106826
899	Node 907	0.00700701	0.248564	0.00732883
900	Node 908	0.003003	0.234037	0.00183545
901	Node 909	0.00700701	0.238184	0.00661972
902	Node 91	0.003003	0.231442	0.00167251
903	Node 910	0.012012	0.214116	0.00722312
904	Node 911	0.00500501	0.184033	0.000835783
905	Node 912	0.004004	0.22784	0.00240267
906	Node 913	0.00500501	0.240108	0.00454818
907	Node 914	0.00600601	0.229385	0.00446897
908	Node 915	0.00500501	0.237091	0.00535318
909	Node 916	0.00500501	0.222014	0.00310509
910	Node 917	0.002002	0.193012	0.000477929
911	Node 918	0.004004	0.232374	0.00291889
912	Node 919	0.00600601	0.225847	0.00399942
913	Node 92	0.00500501	0.240402	0.00455196
914	Node 920	0.00500501	0.184865	0.00122889
915	Node 921	0.00700701	0.220765	0.00511459
916	Node 922	0.00700701	0.220716	0.00338146
917	Node 923	0.003003	0.238011	0.0025659
918	Node 924	0.004004	0.207417	0.00167534
919	Node 925	0.004004	0.251109	0.00434827
920	Node 926	0.00500501	0.224761	0.00364019
921	Node 927	0.004004	0.229011	0.00407387
922	Node 928	0.004004	0.218455	0.00305376
923	Node 929	0.001001	0.241944	0.00186994
924	Node 93	0.00800801	0.184622	0.00108871
925	Node 930	0.00500501	0.220765	0.00296193
926	Node 931	0.00700701	0.250595	0.0105681
927	Node 932	0.00800801	0.255158	0.0150565
928	Node 933	0.004004	0.192633	0.00144819
929	Node 934	0.002002	0.235215	0.00144496
930	Node 935	0.00700701	0.196138	0.00178642
931	Node 936	0.002002	0.227471	0.00116381
932	Node 937	0.003003	0.202535	0.000875077
933	Node 938	0.00500501	0.252076	0.00696843
934	Node 939	0.003003	0.235384	0.00175941
935	Node 94	0.00800801	0.231551	0.00619859
936	Node 940	0.001001	0.239288	0.000519909
937	Node 941	0.002002	0.239814	0.00150321
938	Node 942	0.004004	0.186057	0.000580271
939	Node 943	0.003003	0.21624	0.00165312
940	Node 944	0.00600601	0.223481	0.00358685
941	Node 945	0.004004	0.243929	0.00413336
942	Node 946	0.00800801	0.216002	0.00317428
943	Node 947	0.003003	0.199366	0.0012844
944	Node 948	0.00500501	0.232484	0.00396064
945	Node 949	0.011011	0.207944	0.00380591
946	Node 95	0.001001	0.240933	0.00169416
947	Node 950	0.004004	0.235497	0.00294371
948	Node 951	0.00600601	0.230897	0.00425132
949	Node 952	0.00500501	0.251237	0.00554905
950	Node 953	0.00600601	0.21797	0.00319375
951	Node 954	0.00700701	0.225899	0.00676896
952	Node 955	0.004004	0.232429	0.00347554
953	Node 956	0.00700701	0.2383	0.0072644
954	Node 957	0.00700701	0.22616	0.00533333
955	Node 958	0.00500501	0.224145	0.0031828
956	Node 959	0.003003	0.194466	0.000724374
957	Node 96	0.00500501	0.224555	0.0030143
958	Node 960	0.00500501	0.227788	0.00624999
959	Node 961	0.004004	0.225122	0.00255013
960	Node 962	0.00600601	0.242962	0.0057808
961	Node 963	0.002002	0.211805	0.000755186
962	Node 964	0.004004	0.220369	0.00373416
963	Node 965	0.00500501	0.22853	0.00430421
964	Node 966	0.00500501	0.221563	0.00409236
965	Node 967	0.00500501	0.224093	0.00397808
966	Node 968	0.003003	0.2065	0.00183356
967	Node 969	0.00500501	0.233535	0.0040307
968	Node 97	0.00500501	0.205764	0.0023182
969	Node 970	0.00600601	0.231332	0.00495664
970	Node 971	0.004004	0.207548	0.00191409
971	Node 972	0.004004	0.245639	0.0033362
972	Node 973	0.004004	0.22343	0.00267329
973	Node 974	0.00600601	0.224915	0.00407766
974	Node 975	0.00500501	0.220765	0.00253072
975	Node 976	0.00600601	0.219825	0.00255455
976	Node 977	0.00500501	0.208918	0.00254454
977	Node 978	0.00600601	0.228158	0.00421559
978	Node 979	0.00500501	0.222619	0.00184889
979	Node 98	0.004004	0.220468	0.00232861
980	Node 980	0.00500501	0.223481	0.00299776
981	Node 981	0.004004	0.247061	0.00481155
982	Node 982	0.004004	0.239522	0.00412593
983	Node 983	0.003003	0.198479	0.000575588
984	Node 984	0.003003	0.243263	0.00299742
985	Node 985	0.00500501	0.211121	0.00262971
986	Node 986	0.00500501	0.227418	0.00451649
987	Node 987	0.00700701	0.220517	0.00362671
988	Node 988	0.01001	0.22435	0.00667035
989	Node 989	0.00500501	0.237263	0.00436828
990	Node 99	0.01001	0.221114	0.0053478
991	Node 990	0.00500501	0.198318	0.00172215
992	Node 991	0.004004	0.183174	0.00103186
993	Node 992	0.00700701	0.229977	0.00511526
994	Node 993	0.002002	0.226578	0.00104052
995	Node 994	0.00500501	0.227418	0.00326803
996	Node 995	0.003003	0.204776	0.000869055
997	Node 996	0.00700701	0.241408	0.00623748
998	Node 997	0	0.235521	0
999	Node 998	0.00500501	0.184622	0.000697791
1000	Node 999	0.00600601	0.234428	0.00523352

## Sheet: Erdős-Rényi 1500
ID	Node Details	Centrality Overview
ID	Node Name	Out-Degree	Closeness Degree	Betweenness Degree
The index.	The name of the node	The out-degree of the node.	The closeness degree of the node.	The betweenness degree of the node.
1	Node 0	0.00733823	0.264956	0.00269493
2	Node 1	0.00333556	0.28208	0.00241398
3	Node 10	0.00400267	0.270461	0.00225995
4	Node 100	0.00733823	0.264394	0.00282127
5	Node 1000	0.006004	0.261074	0.00220676
6	Node 1001	0.006004	0.244328	0.00104758
7	Node 1002	0.00333556	0.272777	0.0017469
8	Node 1003	0.00266845	0.250376	0.000719223
9	Node 1004	0.00333556	0.280653	0.00186515
10	Node 1005	0.006004	0.244688	0.00129118
11	Node 1006	0.00533689	0.254203	0.0014107
12	Node 1007	0.00667111	0.265285	0.0034988
13	Node 1008	0.00667111	0.291813	0.00465765
14	Node 1009	0.00733823	0.265332	0.00296861
15	Node 101	0.00333556	0.286124	0.00164098
16	Node 1010	0.00533689	0.26756	0.00238887
17	Node 1011	0.00533689	0.268424	0.00274591
18	Node 1012	0.00533689	0.25958	0.00181228
19	Node 1013	0.00800534	0.259401	0.00242388
20	Node 1014	0.00466978	0.258907	0.0020911
21	Node 1015	0.00933956	0.280653	0.00541424
22	Node 1016	0.006004	0.250544	0.00193808
23	Node 1017	0.00800534	0.266228	0.00332726
24	Node 1018	0.00533689	0.257394	0.00216479
25	Node 1019	0.00667111	0.263417	0.00296403
26	Node 102	0.00466978	0.257128	0.00141659
27	Node 1020	0.00133422	0.251639	0.000312293
28	Node 1021	0.006004	0.269924	0.00241869
29	Node 1022	0.00466978	0.262126	0.0020716
30	Node 1023	0.00466978	0.284169	0.00371766
31	Node 1024	0.00266845	0.265191	0.00141477
32	Node 1025	0.00266845	0.210046	0.000138528
33	Node 1026	0.00266845	0.268954	0.00125121
34	Node 1027	0.006004	0.253729	0.00191077
35	Node 1028	0.006004	0.255941	0.00175544
36	Node 1029	0.00933956	0.272578	0.00386411
37	Node 103	0.00667111	0.26828	0.00336001
38	Node 1030	0.00400267	0.276047	0.00206985
39	Node 1031	0.00333556	0.261622	0.00112501
40	Node 1032	0.006004	0.278305	0.00398436
41	Node 1033	0.00200133	0.271491	0.000986624
42	Node 1034	0.00533689	0.252445	0.00177055
43	Node 1035	0.00466978	0.254635	0.00142619
44	Node 1036	0.00466978	0.263789	0.00195608
45	Node 1037	0.00333556	0.246867	0.001313
46	Node 1038	0.00667111	0.244448	0.00136186
47	Node 1039	0.00466978	0.209899	0.000423164
48	Node 104	0.00667111	0.203259	0.000481157
49	Node 1040	0.00333556	0.218476	0.000486008
50	Node 1041	0.00333556	0.243652	0.00126128
51	Node 1042	0.006004	0.261394	0.00208664
52	Node 1043	0.00466978	0.260892	0.00160806
53	Node 1044	0.00133422	0.267083	0.000919002
54	Node 1045	0.00733823	0.246745	0.00159722
55	Node 1046	0.00400267	0.261166	0.0015302
56	Node 1047	0.00800534	0.264909	0.00359989
57	Node 1048	0.00533689	0.277943	0.00291741
58	Node 1049	0.00733823	0.245813	0.00189931
59	Node 105	0.00333556	0.264488	0.00136538
60	Node 1050	0.006004	0.26656	0.00236102
61	Node 1051	0.00266845	0.271147	0.00175746
62	Node 1052	0.00533689	0.264208	0.00243967
63	Node 1053	0.00266845	0.264815	0.00101311
64	Node 1054	0.00667111	0.26939	0.00310195
65	Node 1055	0.00400267	0.268232	0.00165526
66	Node 1056	0.00333556	0.267992	0.00176053
67	Node 1057	0.00667111	0.279239	0.0040878
68	Node 1058	0.00533689	0.236643	0.000747296
69	Node 1059	0.00733823	0.24975	0.00183325
70	Node 106	0.00400267	0.266655	0.00249572
71	Node 1060	0.00667111	0.258282	0.00238766
72	Node 1061	0.00667111	0.263093	0.00226804
73	Node 1062	0.00733823	0.259986	0.00258322
74	Node 1063	0.00533689	0.280758	0.00304686
75	Node 1064	0.0100067	0.274276	0.00469903
76	Node 1065	0.00466978	0.253385	0.00123628
77	Node 1066	0.00533689	0.267417	0.00229808
78	Node 1067	0.00466978	0.252616	0.0016623
79	Node 1068	0.00333556	0.263975	0.00175461
80	Node 1069	0.00200133	0.245209	0.000344497
81	Node 107	0.00533689	0.269196	0.0024357
82	Node 1070	0.00667111	0.2495	0.00193026
83	Node 1071	0.00266845	0.251343	0.00067932
84	Node 1072	0.00533689	0.264956	0.00206664
85	Node 1073	0.00400267	0.247315	0.00139324
86	Node 1074	0.00400267	0.265992	0.00153782
87	Node 1075	0.00333556	0.274377	0.00184959
88	Node 1076	0.00400267	0.247152	0.00133871
89	Node 1077	0.00400267	0.272727	0.00197142
90	Node 1078	0.00333556	0.279552	0.00246415
91	Node 1079	0.00533689	0.261257	0.00163786
92	Node 108	0.000667111	0.236046	9.50801e-05
93	Node 1080	0.006004	0.267417	0.00300096
94	Node 1081	0.00333556	0.254895	0.00107006
95	Node 1082	0.00266845	0.248878	0.000764252
96	Node 1083	0.006004	0.24397	0.00152275
97	Node 1084	0.00533689	0.285197	0.00304066
98	Node 1085	0.00466978	0.258015	0.00157212
99	Node 1086	0.00466978	0.259311	0.00175404
100	Node 1087	0.00400267	0.263278	0.00214488
101	Node 1088	0.00400267	0.240482	0.000900862
102	Node 1089	0.00533689	0.267656	0.00199521
103	Node 109	0.006004	0.26694	0.00270666
104	Node 1090	0.00533689	0.270901	0.00258819
105	Node 1091	0.00333556	0.273725	0.00155422
106	Node 1092	0.00333556	0.246704	0.00125187
107	Node 1093	0.00533689	0.25	0.00128304
108	Node 1094	0.006004	0.281815	0.00262017
109	Node 1095	0.00533689	0.264675	0.00167612
110	Node 1096	0.00733823	0.277634	0.00394233
111	Node 1097	0.00800534	0.287167	0.00475956
112	Node 1098	0.00533689	0.266893	0.00273323
113	Node 1099	0.00266845	0.269633	0.00120637
114	Node 11	0.00466978	0.24545	0.000998375
115	Node 110	0.00667111	0.268328	0.00321997
116	Node 1100	0.00466978	0.273225	0.00235832
117	Node 1101	0.00867245	0.257482	0.00248184
118	Node 1102	0.006004	0.201048	0.000184473
119	Node 1103	0.00800534	0.251301	0.00230583
120	Node 1104	0.00466978	0.266655	0.00243326
121	Node 1105	0.00533689	0.241881	0.00115118
122	Node 1106	0.00400267	0.254809	0.0011213
123	Node 1107	0.00400267	0.267704	0.00181241
124	Node 1108	0.006004	0.275336	0.00386192
125	Node 1109	0.00333556	0.224438	0.000271033
126	Node 111	0.00466978	0.274126	0.00198578
127	Node 1110	0.00333556	0.2536	0.000635402
128	Node 1111	0.00266845	0.269536	0.00170641
129	Node 1112	0.00466978	0.281074	0.0022493
130	Node 1113	0.00533689	0.268906	0.00253847
131	Node 1114	0.00333556	0.248465	0.000664307
132	Node 1115	0.00333556	0.26351	0.00119775
133	Node 1116	0.00333556	0.28536	0.00235296
134	Node 1117	0.00333556	0.266893	0.0012619
135	Node 1118	0.006004	0.256996	0.00198658
136	Node 1119	0.00200133	0.266086	0.000682082
137	Node 112	0.00733823	0.277325	0.00436146
138	Node 1120	0.00466978	0.265803	0.00205593
139	Node 1121	0.00466978	0.248671	0.00119639
140	Node 1122	0.00800534	0.246908	0.00157358
141	Node 1123	0.00200133	0.259356	0.000515776
142	Node 1124	0.006004	0.242704	0.00119287
143	Node 1125	0.0100067	0.258059	0.00310312
144	Node 1126	0.00333556	0.258237	0.00121536
145	Node 1127	0.00733823	0.274679	0.00340664
146	Node 1128	0.00733823	0.263603	0.0026934
147	Node 1129	0.00266845	0.277428	0.00221791
148	Node 113	0.00400267	0.27625	0.00195214
149	Node 1130	0.006004	0.265379	0.00259643
150	Node 1131	0.00466978	0.254895	0.0017858
151	Node 1132	0.00400267	0.267178	0.00176612
152	Node 1133	0.006004	0.274729	0.00319186
153	Node 1134	0.00533689	0.254376	0.00162126
154	Node 1135	0.00400267	0.265144	0.00169337
155	Node 1136	0.00333556	0.276608	0.00157956
156	Node 1137	0.00466978	0.281127	0.00320425
157	Node 1138	0.00400267	0.27625	0.00213216
158	Node 1139	0.00533689	0.236493	0.000955586
159	Node 114	0.0100067	0.241218	0.00218069
160	Node 1140	0.00933956	0.251554	0.00293805
161	Node 1141	0.00333556	0.274578	0.00177178
162	Node 1142	0.006004	0.251554	0.00161232
163	Node 1143	0.00733823	0.270461	0.00317552
164	Node 1144	0.00533689	0.247234	0.00122909
165	Node 1145	0.006004	0.252573	0.0017828
166	Node 1146	0.00733823	0.240443	0.00115656
167	Node 1147	0.00466978	0.253043	0.00159306
168	Node 1148	0.00667111	0.246136	0.00172121
169	Node 1149	0.00466978	0.261805	0.00151776
170	Node 115	0.00466978	0.23668	0.000524429
171	Node 1150	0.00800534	0.289387	0.0059332
172	Node 1151	0.00533689	0.263882	0.0016976
173	Node 1152	0.00733823	0.245611	0.00165693
174	Node 1153	0.00400267	0.250502	0.000768076
175	Node 1154	0.00333556	0.25581	0.00114157
176	Node 1155	0.00533689	0.251259	0.0012384
177	Node 1156	0.006004	0.278771	0.00374309
178	Node 1157	0.00466978	0.272182	0.00247047
179	Node 1158	0.006004	0.267656	0.00330591
180	Node 1159	0.00400267	0.261668	0.00167309
181	Node 116	0.00533689	0.269148	0.00212604
182	Node 1160	0.00400267	0.243138	0.000767801
183	Node 1161	0.00466978	0.26973	0.00291861
184	Node 1162	0.00867245	0.251259	0.00219598
185	Node 1163	0.00533689	0.263464	0.00214422
186	Node 1164	0.00733823	0.25846	0.00291128
187	Node 1165	0.00400267	0.273575	0.00205727
188	Node 1166	0.00400267	0.259941	0.00124874
189	Node 1167	0.00400267	0.258728	0.00136999
190	Node 1168	0.00733823	0.279239	0.0039573
191	Node 1169	0.00333556	0.280653	0.0017939
192	Node 117	0.006004	0.25616	0.00197954
193	Node 1170	0.00200133	0.262586	0.000614193
194	Node 1171	0.006004	0.272628	0.0028736
195	Node 1172	0.00333556	0.248837	0.00109743
196	Node 1173	0.00333556	0.277943	0.00191328
197	Node 1174	0.00266845	0.259851	0.00125918
198	Node 1175	0.00266845	0.275184	0.00109019
199	Node 1176	0.00867245	0.263001	0.00375956
200	Node 1177	0.00667111	0.261394	0.00263914
201	Node 1178	0.00466978	0.256775	0.00151681
202	Node 1179	0.00333556	0.260167	0.00125622
203	Node 118	0.00333556	0.272578	0.00140811
204	Node 1180	0.00400267	0.2552	0.000927229
205	Node 1181	0.00466978	0.259761	0.00146149
206	Node 1182	0.006004	0.236605	0.00120993
207	Node 1183	0.00266845	0.283308	0.00157864
208	Node 1184	0.00533689	0.27997	0.00310483
209	Node 1185	0.00533689	0.252957	0.00165842
210	Node 1186	0.00333556	0.239329	0.000557824
211	Node 1187	0.00266845	0.280127	0.00181883
212	Node 1188	0.00133422	0.255548	0.000392253
213	Node 1189	0.00333556	0.242744	0.00121091
214	Node 119	0.0100067	0.232309	0.00172079
215	Node 1190	0.00200133	0.266181	0.000568423
216	Node 1191	0.00266845	0.263001	0.00133323
217	Node 1192	0.006004	0.245089	0.00101054
218	Node 1193	0.012008	0.267178	0.0048944
219	Node 1194	0.00733823	0.257837	0.00233393
220	Node 1195	0.00533689	0.255592	0.00182031
221	Node 1196	0.00867245	0.205773	0.000421424
222	Node 1197	0.00533689	0.261439	0.00222601
223	Node 1198	0.00667111	0.253557	0.00152816
224	Node 1199	0.00733823	0.272827	0.00389778
225	Node 12	0.00466978	0.248341	0.00137322
226	Node 120	0.006004	0.265238	0.00229321
227	Node 1200	0.00400267	0.266512	0.00174705
228	Node 1201	0.00400267	0.264862	0.00156221
229	Node 1202	0.00400267	0.274679	0.00200657
230	Node 1203	0.006004	0.269973	0.00307086
231	Node 1204	0.00466978	0.262632	0.00195673
232	Node 1205	0.00667111	0.255113	0.00237414
233	Node 1206	0.00266845	0.259671	0.00104418
234	Node 1207	0.00466978	0.26552	0.0022791
235	Node 1208	0.00800534	0.263093	0.00327615
236	Node 1209	0.00333556	0.251386	0.00109323
237	Node 121	0.00933956	0.25088	0.00190142
238	Node 1210	0.00400267	0.265755	0.0014695
239	Node 1211	0.006004	0.280495	0.00344673
240	Node 1212	0.00466978	0.258862	0.00196876
241	Node 1213	0.006004	0.265191	0.00230248
242	Node 1214	0.00333556	0.264208	0.00124807
243	Node 1215	0.00333556	0.270314	0.00151927
244	Node 1216	0.00333556	0.256116	0.000978744
245	Node 1217	0.00333556	0.262172	0.00158575
246	Node 1218	0.00466978	0.272034	0.00221453
247	Node 1219	0.006004	0.256248	0.00214391
248	Node 122	0.00667111	0.279918	0.00316649
249	Node 1220	0.00733823	0.275083	0.00340069
250	Node 1221	0.00533689	0.264488	0.00201488
251	Node 1222	0.00466978	0.227542	0.000546928
252	Node 1223	0.00266845	0.25403	0.000606652
253	Node 1224	0.006004	0.272628	0.00311197
254	Node 1225	0.00333556	0.23464	0.000530612
255	Node 1226	0.00533689	0.282346	0.00350685
256	Node 1227	0.006004	0.261485	0.00196083
257	Node 1228	0.00466978	0.269003	0.00190968
258	Node 1229	0.006004	0.257394	0.00179422
259	Node 123	0.00466978	0.23698	0.000870538
260	Node 1230	0.00466978	0.261531	0.00190318
261	Node 1231	0.00533689	0.252829	0.00137418
262	Node 1232	0.00533689	0.273575	0.00340972
263	Node 1233	0.00266845	0.289836	0.00175955
264	Node 1234	0.00466978	0.271639	0.00229521
265	Node 1235	0.006004	0.260031	0.00192304
266	Node 1236	0.00800534	0.238224	0.00114717
267	Node 1237	0.00533689	0.261759	0.00225149
268	Node 1238	0.006004	0.267992	0.00260538
269	Node 1239	0.00333556	0.273475	0.00185804
270	Node 124	0.00333556	0.285469	0.00206259
271	Node 1240	0.00533689	0.285633	0.00354434
272	Node 1241	0.006004	0.264114	0.00262416
273	Node 1242	0.00933956	0.230095	0.00122884
274	Node 1243	0.00466978	0.231734	0.000564604
275	Node 1244	0.00333556	0.256908	0.00131902
276	Node 1245	0.00533689	0.259671	0.00167438
277	Node 1246	0.006004	0.242941	0.00154479
278	Node 1247	0.00667111	0.256424	0.00225644
279	Node 1248	0.00333556	0.268713	0.00118637
280	Node 1249	0.00933956	0.279656	0.00583542
281	Node 125	0.00333556	0.251681	0.000924457
282	Node 1250	0.00533689	0.288885	0.00384267
283	Node 1251	0.00466978	0.246379	0.00109586
284	Node 1252	0.00266845	0.254073	0.00121434
285	Node 1253	0.00533689	0.267848	0.00231566
286	Node 1254	0.00667111	0.242351	0.00158402
287	Node 1255	0.00466978	0.255548	0.00157823
288	Node 1256	0.00800534	0.270852	0.00418013
289	Node 1257	0.006004	0.258148	0.0021742
290	Node 1258	0.00667111	0.249833	0.00201745
291	Node 1259	0.00733823	0.266845	0.002958
292	Node 126	0.006004	0.271294	0.00329494
293	Node 1260	0.006004	0.249708	0.00194963
294	Node 1261	0.00733823	0.276199	0.00392183
295	Node 1262	0.00400267	0.259761	0.00151249
296	Node 1263	0.00533689	0.260303	0.00210068
297	Node 1264	0.00466978	0.247561	0.00113839
298	Node 1265	0.00333556	0.280337	0.00241798
299	Node 1266	0.00333556	0.261531	0.00101145
300	Node 1267	0.00333556	0.234162	0.000649854
301	Node 1268	0.00533689	0.224674	0.00063648
302	Node 1269	0.00400267	0.266797	0.00206341
303	Node 127	0.00400267	0.252744	0.000977475
304	Node 1270	0.00400267	0.272727	0.00181047
305	Node 1271	0.00466978	0.257881	0.00163699
306	Node 1272	0.00333556	0.26637	0.00145287
307	Node 1273	0.00667111	0.250502	0.00180889
308	Node 1274	0.006004	0.257659	0.00183505
309	Node 1275	0.006004	0.245732	0.00136563
310	Node 1276	0.00533689	0.269924	0.0024536
311	Node 1277	0.00333556	0.282346	0.00229759
312	Node 1278	0.00466978	0.28118	0.00325866
313	Node 1279	0.00333556	0.269439	0.00170923
314	Node 128	0.000667111	0.271737	0.000330012
315	Node 1280	0.00466978	0.288439	0.00288373
316	Node 1281	0.00733823	0.261713	0.0026388
317	Node 1282	0.00400267	0.253043	0.00120806
318	Node 1283	0.00133422	0.272727	0.000455037
319	Node 1284	0.000667111	0.217999	6.92198e-05
320	Node 1285	0.00733823	0.246623	0.00167119
321	Node 1286	0.00533689	0.278098	0.00372969
322	Node 1287	0.006004	0.224135	0.000940805
323	Node 1288	0.00533689	0.224068	0.000660274
324	Node 1289	0.00333556	0.263232	0.00111868
325	Node 129	0.006004	0.275437	0.00271502
326	Node 1290	0.006004	0.261074	0.00222962
327	Node 1291	0.00466978	0.254852	0.00143789
328	Node 1292	0.00733823	0.275538	0.00349477
329	Node 1293	0.00667111	0.245089	0.0014187
330	Node 1294	0.00533689	0.263882	0.00186331
331	Node 1295	0.00533689	0.268665	0.00261668
332	Node 1296	0.00466978	0.278408	0.00267629
333	Node 1297	0.00400267	0.23811	0.000713833
334	Node 1298	0.00266845	0.273275	0.00151302
335	Node 1299	0.00466978	0.275792	0.00242674
336	Node 13	0.00533689	0.278408	0.00358749
337	Node 130	0.00400267	0.251217	0.00140118
338	Node 1300	0.00466978	0.268617	0.00206116
339	Node 1301	0.00133422	0.26804	0.000480093
340	Node 1302	0.00133422	0.246623	0.000206763
341	Node 1303	0.00333556	0.237243	0.000572296
342	Node 1304	0.00667111	0.227439	0.000781069
343	Node 1305	0.00800534	0.254073	0.00296398
344	Node 1306	0.00733823	0.271639	0.00382609
345	Node 1307	0.00133422	0.261394	0.00046308
346	Node 1308	0.00466978	0.240135	0.00102047
347	Node 1309	0.00533689	0.275133	0.00254242
348	Node 131	0.00867245	0.278719	0.00439786
349	Node 1310	0.00266845	0.27712	0.00110289
350	Node 1311	0.00200133	0.263696	0.000922532
351	Node 1312	0.00667111	0.260756	0.00253062
352	Node 1313	0.00466978	0.271589	0.00265471
353	Node 1314	0.00266845	0.272132	0.000999383
354	Node 1315	0.00400267	0.270754	0.00224183
355	Node 1316	0.00466978	0.234934	0.000729863
356	Node 1317	0.00400267	0.261988	0.00169014
357	Node 1318	0.00733823	0.258059	0.00254613
358	Node 1319	0.00333556	0.244728	0.000503334
359	Node 132	0.00266845	0.27712	0.00174441
360	Node 1320	0.00400267	0.259761	0.00179149
361	Node 1321	0.00400267	0.271737	0.00199854
362	Node 1322	0.00466978	0.256116	0.00174641
363	Node 1323	0.00400267	0.245692	0.000891819
364	Node 1324	0.00400267	0.257438	0.00153144
365	Node 1325	0.00733823	0.260303	0.00261009
366	Node 1326	0.00800534	0.265708	0.00339362
367	Node 1327	0.00400267	0.266181	0.00167918
368	Node 1328	0.00533689	0.268761	0.00249881
369	Node 1329	0.00333556	0.271787	0.00156087
370	Node 133	0.006004	0.273675	0.0028346
371	Node 1330	0.00333556	0.263649	0.00117776
372	Node 1331	0.00400267	0.26881	0.00187646
373	Node 1332	0.00266845	0.256599	0.000724018
374	Node 1333	0.006004	0.255461	0.00186078
375	Node 1334	0.00333556	0.245129	0.000838796
376	Node 1335	0.00333556	0.26656	0.00127368
377	Node 1336	0.00667111	0.268713	0.00305084
378	Node 1337	0.00667111	0.272777	0.0030444
379	Node 1338	0.00333556	0.262494	0.00125392
380	Node 1339	0.00266845	0.26881	0.00109697
381	Node 134	0.00466978	0.272231	0.00215625
382	Node 1340	0.00533689	0.261668	0.0020391
383	Node 1341	0.00533689	0.248589	0.00124813
384	Node 1342	0.00533689	0.254203	0.00176165
385	Node 1343	0.00733823	0.254376	0.00277646
386	Node 1344	0.00533689	0.261439	0.00210105
387	Node 1345	0.00533689	0.264534	0.00250874
388	Node 1346	0.00800534	0.278253	0.00508313
389	Node 1347	0.00333556	0.236008	0.000784827
390	Node 1348	0.006004	0.257084	0.00180836
391	Node 1349	0.00266845	0.268088	0.000725207
392	Node 135	0.00733823	0.259986	0.00270842
393	Node 1350	0.00133422	0.244888	0.000192198
394	Node 1351	0.00533689	0.256731	0.00202977
395	Node 1352	0.006004	0.251766	0.0013799
396	Node 1353	0.00466978	0.243851	0.000990011
397	Node 1354	0.00266845	0.267513	0.00104749
398	Node 1355	0.00533689	0.254332	0.00138428
399	Node 1356	0.00533689	0.240869	0.000959014
400	Node 1357	0.006004	0.278305	0.00357814
401	Node 1358	0.00400267	0.25616	0.00104693
402	Node 1359	0.00466978	0.242941	0.00100073
403	Node 136	0.0113409	0.263001	0.00438989
404	Node 1360	0.00200133	0.274578	0.00107209
405	Node 1361	0.00133422	0.232093	0.000285181
406	Node 1362	0.00400267	0.267226	0.00150956
407	Node 1363	0.00400267	0.272678	0.00223114
408	Node 1364	0.006004	0.276608	0.00321793
409	Node 1365	0.00466978	0.257305	0.001269
410	Node 1366	0.00333556	0.250586	0.00110166
411	Node 1367	0.00400267	0.248589	0.00113802
412	Node 1368	0.006004	0.253471	0.00151051
413	Node 1369	0.006004	0.245813	0.00124272
414	Node 137	0.00533689	0.267083	0.00301418
415	Node 1370	0.00466978	0.272578	0.00208502
416	Node 1371	0.00333556	0.270803	0.00127108
417	Node 1372	0.00200133	0.275386	0.00108332
418	Node 1373	0.006004	0.281815	0.00311751
419	Node 1374	0.006004	0.25109	0.00162803
420	Node 1375	0.006004	0.291245	0.00458328
421	Node 1376	0.00533689	0.262586	0.00248756
422	Node 1377	0.00333556	0.275589	0.0017407
423	Node 1378	0.00533689	0.25067	0.00183755
424	Node 1379	0.00867245	0.241102	0.00173903
425	Node 138	0.00667111	0.270314	0.0030499
426	Node 1380	0.00333556	0.277891	0.00182604
427	Node 1381	0.00333556	0.242626	0.00080657
428	Node 1382	0.00533689	0.244768	0.00185453
429	Node 1383	0.00400267	0.268424	0.00188134
430	Node 1384	0.00533689	0.261805	0.00210736
431	Node 1385	0.00533689	0.257881	0.00168052
432	Node 1386	0.00733823	0.263278	0.00313004
433	Node 1387	0.006004	0.257482	0.00194238
434	Node 1388	0.00667111	0.264021	0.00297058
435	Node 1389	0.00200133	0.263556	0.000731825
436	Node 139	0.00533689	0.252445	0.00189317
437	Node 1390	0.00466978	0.270803	0.00176601
438	Node 1391	0.00733823	0.283469	0.00489011
439	Node 1392	0.006004	0.243257	0.00129315
440	Node 1393	0.006004	0.246298	0.00140907
441	Node 1394	0.00733823	0.266133	0.0034448
442	Node 1395	0.00400267	0.225113	0.000677261
443	Node 1396	0.006004	0.261439	0.00214082
444	Node 1397	0.006004	0.269245	0.00226827
445	Node 1398	0.00400267	0.259761	0.00113717
446	Node 1399	0.00533689	0.230308	0.000615277
447	Node 14	0.00200133	0.264348	0.00102936
448	Node 140	0.00333556	0.242194	0.000712929
449	Node 1400	0.00867245	0.28794	0.00652978
450	Node 1401	0.00466978	0.263696	0.00200791
451	Node 1402	0.00466978	0.267035	0.00173086
452	Node 1403	0.00533689	0.263325	0.00236823
453	Node 1404	0.006004	0.264488	0.00246716
454	Node 1405	0.00266845	0.237959	0.000456238
455	Node 1406	0.00400267	0.259535	0.00118474
456	Node 1407	0.00400267	0.254939	0.00119955
457	Node 1408	0.00466978	0.271935	0.00210194
458	Node 1409	0.00400267	0.279656	0.00262211
459	Node 141	0.006004	0.260892	0.00228527
460	Node 1410	0.00867245	0.261805	0.00298627
461	Node 1411	0.00466978	0.260484	0.00132369
462	Node 1412	0.006004	0.280232	0.00355363
463	Node 1413	0.00733823	0.260892	0.00238923
464	Node 1414	0.00200133	0.265003	0.000945932
465	Node 1415	0.00266845	0.255156	0.00062509
466	Node 1416	0.00333556	0.260529	0.00116224
467	Node 1417	0.00667111	0.255461	0.00220885
468	Node 1418	0.00400267	0.263882	0.00218765
469	Node 1419	0.00533689	0.264815	0.0021189
470	Node 142	0.00733823	0.244568	0.00127839
471	Node 1420	0.00400267	0.245169	0.000749541
472	Node 1421	0.006004	0.256864	0.0019489
473	Node 1422	0.00533689	0.280653	0.00366214
474	Node 1423	0.00400267	0.273125	0.00182502
475	Node 1424	0.00667111	0.259671	0.00250788
476	Node 1425	0.00667111	0.26254	0.00203811
477	Node 1426	0.00533689	0.282613	0.00292803
478	Node 1427	0.00333556	0.261988	0.00154056
479	Node 1428	0.00400267	0.247684	0.00128065
480	Node 1429	0.00400267	0.254939	0.00123008
481	Node 143	0.00667111	0.255854	0.00220306
482	Node 1430	0.00466978	0.249126	0.00114412
483	Node 1431	0.00533689	0.248919	0.00173953
484	Node 1432	0.00733823	0.288328	0.00600731
485	Node 1433	0.00400267	0.213278	0.000398346
486	Node 1434	0.00533689	0.266845	0.0020518
487	Node 1435	0.00733823	0.26351	0.00262928
488	Node 1436	0.00733823	0.265238	0.00247316
489	Node 1437	0.00667111	0.281868	0.00441929
490	Node 1438	0.00333556	0.26112	0.0014404
491	Node 1439	0.00667111	0.279448	0.00300236
492	Node 144	0.00667111	0.259986	0.00216178
493	Node 1440	0.00533689	0.252403	0.00182386
494	Node 1441	0.00133422	0.243099	0.000387872
495	Node 1442	0.00266845	0.268184	0.00113795
496	Node 1443	0.006004	0.267226	0.00257552
497	Node 1444	0.00400267	0.283899	0.00240415
498	Node 1445	0.006004	0.26881	0.00242158
499	Node 1446	0.00466978	0.277068	0.002663
500	Node 1447	0.00733823	0.275032	0.00436913
501	Node 1448	0.00667111	0.283308	0.0044042
502	Node 1449	0.00533689	0.279866	0.00331225
503	Node 145	0.006004	0.259401	0.00180822
504	Node 1450	0.0113409	0.234934	0.0017304
505	Node 1451	0.00400267	0.256292	0.00132426
506	Node 1452	0.00533689	0.26277	0.00173079
507	Node 1453	0.00133422	0.265473	0.000416297
508	Node 1454	0.00733823	0.269681	0.00311164
509	Node 1455	0.00733823	0.258193	0.00239615
510	Node 1456	0.00466978	0.290004	0.00307116
511	Node 1457	0.00333556	0.25616	0.00119903
512	Node 1458	0.00400267	0.268906	0.00147471
513	Node 1459	0.00667111	0.263232	0.002218
514	Node 146	0.00533689	0.284493	0.00332874
515	Node 1460	0.00667111	0.258148	0.0021755
516	Node 1461	0.00533689	0.206797	0.000296261
517	Node 1462	0.00667111	0.268088	0.00304868
518	Node 1463	0.00800534	0.262448	0.00271397
519	Node 1464	0.00333556	0.251006	0.0012607
520	Node 1465	0.00400267	0.257571	0.00156313
521	Node 1466	0.00333556	0.243613	0.000952285
522	Node 1467	0.00533689	0.256996	0.00165748
523	Node 1468	0.00800534	0.258728	0.00279648
524	Node 1469	0.00333556	0.251724	0.000888649
525	Node 147	0.00533689	0.259851	0.00207949
526	Node 1470	0.006004	0.267131	0.00232664
527	Node 1471	0	0.266679	0
528	Node 1472	0.00466978	0.240019	0.000940045
529	Node 1473	0.00466978	0.266086	0.00201362
530	Node 1474	0.00400267	0.2536	0.00147877
531	Node 1475	0.00333556	0.249209	0.000867043
532	Node 1476	0.00800534	0.243257	0.00205739
533	Node 1477	0.00200133	0.246948	0.000440517
534	Node 1478	0.00667111	0.242901	0.00116253
535	Node 1479	0.006004	0.255113	0.00195041
536	Node 148	0.00400267	0.279395	0.00214465
537	Node 1480	0.00733823	0.271984	0.00302787
538	Node 1481	0.00266845	0.279031	0.00170185
539	Node 1482	0.00533689	0.209459	0.000422485
540	Node 1483	0.00333556	0.274377	0.00187536
541	Node 1484	0.00533689	0.260711	0.00193539
542	Node 1485	0.00533689	0.241608	0.0011748
543	Node 1486	0.00333556	0.28498	0.00189553
544	Node 1487	0.00400267	0.257526	0.00147694
545	Node 1488	0.00533689	0.285089	0.00355887
546	Node 1489	0.00733823	0.293645	0.00551016
547	Node 149	0.00667111	0.261713	0.00258687
548	Node 1490	0.00133422	0.273325	0.000484318
549	Node 1491	0.00466978	0.249251	0.00095082
550	Node 1492	0.00867245	0.257261	0.00277438
551	Node 1493	0.006004	0.270901	0.00283164
552	Node 1494	0.00333556	0.248259	0.000818602
553	Node 1495	0.00466978	0.258193	0.00180936
554	Node 1496	0.00200133	0.258683	0.000566783
555	Node 1497	0.00333556	0.261531	0.00119031
556	Node 1498	0.00533689	0.237732	0.000959065
557	Node 1499	0.00667111	0.250167	0.00171873
558	Node 15	0.00867245	0.252829	0.00187406
559	Node 150	0.006004	0.266655	0.00197192
560	Node 151	0.00466978	0.267417	0.0017369
561	Node 152	0.00266845	0.247602	0.000780446
562	Node 153	0.0100067	0.265803	0.00390516
563	Node 154	0.006004	0.273026	0.00251298
564	Node 155	0.00333556	0.241218	0.000916819
565	Node 156	0.00800534	0.252233	0.00200766
566	Node 157	0.00466978	0.273076	0.00215278
567	Node 158	0.00200133	0.2383	0.000379192
568	Node 159	0.00266845	0.273675	0.00128563
569	Node 16	0.00400267	0.278927	0.00228367
570	Node 160	0.00333556	0.275589	0.00159798
571	Node 161	0.00333556	0.26852	0.00145578
572	Node 162	0.006004	0.284872	0.00349864
573	Node 163	0.00266845	0.272281	0.00140159
574	Node 164	0.00400267	0.266655	0.00151913
575	Node 165	0.00466978	0.259401	0.00217477
576	Node 166	0.00400267	0.261759	0.00151938
577	Node 167	0.00333556	0.268184	0.00148447
578	Node 168	0.00200133	0.28081	0.00105291
579	Node 169	0.00733823	0.272628	0.00377135
580	Node 17	0.00133422	0.243336	0.000310411
581	Node 170	0.00333556	0.273625	0.00192633
582	Node 171	0.006004	0.279343	0.00331141
583	Node 172	0.00667111	0.226887	0.000823287
584	Node 173	0.00333556	0.249958	0.00111561
585	Node 174	0.00533689	0.254419	0.00174552
586	Node 175	0.006004	0.241257	0.00108834
587	Node 176	0.00333556	0.260847	0.00136596
588	Node 177	0.00266845	0.249459	0.000758826
589	Node 178	0.00867245	0.263835	0.00358972
590	Node 179	0.00466978	0.264862	0.0017822
591	Node 18	0.00667111	0.25616	0.00214865
592	Node 180	0.00533689	0.271048	0.00239441
593	Node 181	0.00667111	0.24703	0.00159225
594	Node 182	0.006004	0.270461	0.00280061
595	Node 183	0.00400267	0.26277	0.00153354
596	Node 184	0.00266845	0.260892	0.000895225
597	Node 185	0.00400267	0.268376	0.00160054
598	Node 186	0.00333556	0.263835	0.00164416
599	Node 187	0.00266845	0.25109	0.000677898
600	Node 188	0.00667111	0.243375	0.00171873
601	Node 189	0.00266845	0.263649	0.00100582
602	Node 19	0.00400267	0.283523	0.00319455
603	Node 190	0.00466978	0.267083	0.00198526
604	Node 191	0.00533689	0.250084	0.001173
605	Node 192	0.00933956	0.231197	0.00128597
606	Node 193	0.006004	0.270119	0.00275851
607	Node 194	0.00533689	0.267083	0.00290324
608	Node 195	0.006004	0.256511	0.00209617
609	Node 196	0.00466978	0.264114	0.00171709
610	Node 197	0.00533689	0.226853	0.00060146
611	Node 198	0.00400267	0.273425	0.00233058
612	Node 199	0.00400267	0.260665	0.00222426
613	Node 2	0.00333556	0.263603	0.00122716
614	Node 20	0.00466978	0.283255	0.00309219
615	Node 200	0.00667111	0.257615	0.002306
616	Node 201	0.00133422	0.248053	0.000398333
617	Node 202	0.00466978	0.246826	0.00106395
618	Node 203	0.00400267	0.269003	0.00219006
619	Node 204	0.00466978	0.250586	0.00138079
620	Node 205	0.00667111	0.235785	0.00141091
621	Node 206	0.00667111	0.287443	0.0048211
622	Node 207	0.00667111	0.268568	0.00298359
623	Node 208	0.006004	0.278305	0.00314179
624	Node 209	0.00266845	0.272479	0.00173877
625	Node 21	0.00800534	0.259761	0.00266814
626	Node 210	0.00200133	0.253901	0.000680409
627	Node 211	0.00400267	0.226853	0.000510083
628	Node 212	0.00266845	0.247684	0.000643093
629	Node 213	0.00667111	0.254895	0.00206178
630	Node 214	0.006004	0.286398	0.00403446
631	Node 215	0.00266845	0.274226	0.00138865
632	Node 216	0.00400267	0.227231	0.000477352
633	Node 217	0.006004	0.245249	0.00117069
634	Node 218	0.000667111	0.250544	0.000146353
635	Node 219	0.00466978	0.240791	0.000961291
636	Node 22	0.00800534	0.271885	0.00377001
637	Node 220	0.00533689	0.264254	0.00177288
638	Node 221	0.00466978	0.269536	0.00186293
639	Node 222	0.00266845	0.21918	0.000239921
640	Node 223	0.00400267	0.235193	0.000578389
641	Node 224	0.00400267	0.264862	0.00210247
642	Node 225	0.00333556	0.255026	0.000979894
643	Node 226	0.00466978	0.275894	0.00271075
644	Node 227	0.00733823	0.25403	0.00219383
645	Node 228	0.00333556	0.256996	0.00111279
646	Node 229	0.00533689	0.269003	0.00267404
647	Node 23	0.00466978	0.25067	0.00112226
648	Node 230	0.00333556	0.259806	0.00145285
649	Node 231	0.00400267	0.263278	0.00220025
650	Node 232	0.00733823	0.2533	0.00215662
651	Node 233	0.00400267	0.240289	0.00100725
652	Node 234	0.00333556	0.26804	0.00140716
653	Node 235	0.00733823	0.254852	0.00257153
654	Node 236	0.00466978	0.252872	0.0016686
655	Node 237	0.006004	0.278046	0.00333138
656	Node 238	0.00533689	0.289779	0.00321562
657	Node 239	0.00800534	0.255854	0.00238859
658	Node 24	0.00200133	0.26656	0.000823178
659	Node 240	0.00266845	0.249792	0.00092199
660	Node 241	0.00867245	0.272479	0.00392028
661	Node 242	0.00533689	0.266228	0.00233623
662	Node 243	0.00867245	0.263001	0.0031751
663	Node 244	0.00533689	0.259941	0.00173865
664	Node 245	0.00466978	0.247561	0.00115557
665	Node 246	0.00800534	0.264114	0.00292906
666	Node 247	0.006004	0.265238	0.00268741
667	Node 248	0.00867245	0.248177	0.00221828
668	Node 249	0.006004	0.242901	0.00148021
669	Node 25	0.00466978	0.26062	0.00175925
670	Node 250	0.00667111	0.238035	0.00117686
671	Node 251	0.00266845	0.241257	0.000576695
672	Node 252	0.00933956	0.280023	0.00531522
673	Node 253	0.00266845	0.269148	0.0011908
674	Node 254	0.00800534	0.26852	0.00266653
675	Node 255	0.00333556	0.286452	0.00242721
676	Node 256	0.00667111	0.278408	0.00367306
677	Node 257	0.00933956	0.24863	0.00235055
678	Node 258	0.00333556	0.221384	0.000331441
679	Node 259	0.00533689	0.267608	0.00251164
680	Node 26	0.00333556	0.264628	0.00120554
681	Node 260	0.00266845	0.256029	0.000873194
682	Node 261	0.00400267	0.209752	0.000197291
683	Node 262	0.00333556	0.245289	0.000740153
684	Node 263	0.00466978	0.241179	0.000918879
685	Node 264	0.006004	0.25704	0.00219478
686	Node 265	0.00733823	0.273026	0.00356391
687	Node 266	0.00266845	0.246867	0.000757494
688	Node 267	0.00400267	0.256819	0.00128811
689	Node 268	0.00466978	0.256599	0.00115699
690	Node 269	0.006004	0.241647	0.00106524
691	Node 27	0.00266845	0.245169	0.00052451
692	Node 270	0.00733823	0.271787	0.0034309
693	Node 271	0.006004	0.270168	0.00243939
694	Node 272	0.00133422	0.280232	0.00120395
695	Node 273	0.00466978	0.277479	0.00240344
696	Node 274	0.00466978	0.245934	0.00118903
697	Node 275	0.00400267	0.258639	0.0020416
698	Node 276	0.00400267	0.255766	0.000987269
699	Node 277	0.00200133	0.246015	0.000446101
700	Node 278	0.00400267	0.27154	0.00172848
701	Node 279	0.00667111	0.214778	0.000534918
702	Node 28	0.00400267	0.258683	0.00145634
703	Node 280	0.00466978	0.259851	0.00219237
704	Node 281	0.00466978	0.268617	0.00212015
705	Node 282	0.00733823	0.258326	0.00227093
706	Node 283	0.00733823	0.258683	0.002702
707	Node 284	0.00533689	0.263882	0.0024217
708	Node 285	0.00133422	0.251217	0.000391167
709	Node 286	0.00733823	0.272083	0.00325603
710	Node 287	0.00200133	0.273026	0.00124521
711	Node 288	0.00466978	0.268954	0.00173425
712	Node 289	0.00733823	0.265285	0.00301682
713	Node 29	0.00333556	0.279135	0.00237492
714	Node 290	0.00933956	0.272231	0.00367803
715	Node 291	0.00200133	0.263371	0.000696451
716	Node 292	0.00400267	0.270852	0.00159178
717	Node 293	0.00400267	0.264956	0.00188479
718	Node 294	0.00400267	0.254592	0.00137262
719	Node 295	0.006004	0.253342	0.00184576
720	Node 296	0.00667111	0.254895	0.0018174
721	Node 297	0.00733823	0.262632	0.00279434
722	Node 298	0.006004	0.267131	0.00265127
723	Node 299	0.00133422	0.274578	0.000843129
724	Node 3	0.00266845	0.258282	0.000699355
725	Node 30	0.00400267	0.235563	0.000576037
726	Node 300	0.00266845	0.243494	0.000481664
727	Node 301	0.00466978	0.23849	0.00106576
728	Node 302	0.00800534	0.257394	0.00262551
729	Node 303	0.00266845	0.253643	0.000567717
730	Node 304	0.00333556	0.239827	0.000746581
731	Node 305	0.00400267	0.258818	0.00139641
732	Node 306	0.00200133	0.284331	0.00136325
733	Node 307	0.00400267	0.278046	0.00178934
734	Node 308	0.00400267	0.269051	0.00249223
735	Node 309	0.006004	0.272479	0.00350654
736	Node 31	0.00466978	0.263001	0.00153302
737	Node 310	0.00667111	0.257217	0.00225967
738	Node 311	0.00733823	0.264021	0.00264456
739	Node 312	0.00466978	0.263001	0.00169851
740	Node 313	0.00667111	0.270999	0.00401303
741	Node 314	0.006004	0.245169	0.00138899
742	Node 315	0.00533689	0.252063	0.00137512
743	Node 316	0.00800534	0.278615	0.00388887
744	Node 317	0.00533689	0.261668	0.00172259
745	Node 318	0.00466978	0.268088	0.00208614
746	Node 319	0.00800534	0.242822	0.0014871
747	Node 32	0.006004	0.261166	0.00227526
748	Node 320	0.006004	0.273125	0.0025536
749	Node 321	0.00400267	0.266323	0.00139986
750	Node 322	0.006004	0.251217	0.00137302
751	Node 323	0.00667111	0.271737	0.00350908
752	Node 324	0.006004	0.258683	0.00162159
753	Node 325	0.00266845	0.272777	0.00102666
754	Node 326	0.00400267	0.249126	0.00103088
755	Node 327	0.006004	0.259535	0.00206321
756	Node 328	0.00533689	0.280969	0.00321317
757	Node 329	0.006004	0.255156	0.00187338
758	Node 33	0.00533689	0.246623	0.00102666
759	Node 330	0.00400267	0.272877	0.00219797
760	Node 331	0.00266845	0.25533	0.000777639
761	Node 332	0.00333556	0.239904	0.00048998
762	Node 333	0.006004	0.254203	0.00199094
763	Node 334	0.006004	0.271098	0.00271608
764	Node 335	0.00466978	0.266655	0.00173215
765	Node 336	0.006004	0.246136	0.00133447
766	Node 337	0.00400267	0.26351	0.00150319
767	Node 338	0.00667111	0.251386	0.00201507
768	Node 339	0.00933956	0.270314	0.00454998
769	Node 34	0.00333556	0.256336	0.00109994
770	Node 340	0.00533689	0.279709	0.00367992
771	Node 341	0.006004	0.261576	0.00210036
772	Node 342	0.00400267	0.256467	0.000977591
773	Node 343	0.00667111	0.262494	0.00253458
774	Node 344	0.00333556	0.266039	0.00127692
775	Node 345	0.00667111	0.264534	0.0023057
776	Node 346	0.00333556	0.259941	0.00105357
777	Node 347	0.00667111	0.240482	0.00127861
778	Node 348	0.00400267	0.252275	0.00124644
779	Node 349	0.00800534	0.237732	0.00143633
780	Node 35	0.00400267	0.268906	0.00190365
781	Node 350	0.00533689	0.272132	0.00235422
782	Node 351	0.00733823	0.263649	0.00282462
783	Node 352	0.00266845	0.288439	0.00243567
784	Node 353	0.00333556	0.25088	0.00113535
785	Node 354	0.00733823	0.265755	0.00358761
786	Node 355	0.00133422	0.269342	0.000575542
787	Node 356	0.00466978	0.261348	0.00144707
788	Node 357	0.00333556	0.267513	0.00132231
789	Node 358	0.00533689	0.2806	0.00349983
790	Node 359	0.00533689	0.252275	0.00199247
791	Node 36	0.00333556	0.273076	0.00142348
792	Node 360	0.00800534	0.261211	0.00220462
793	Node 361	0.00800534	0.24975	0.00170663
794	Node 362	0.00200133	0.25638	0.000548231
795	Node 363	0.006004	0.274276	0.00356452
796	Node 364	0.00466978	0.270266	0.00234934
797	Node 365	0.00400267	0.270168	0.00212855
798	Node 366	0.00533689	0.256643	0.00206276
799	Node 367	0.00733823	0.252233	0.00225744
800	Node 368	0.00333556	0.273225	0.0017429
801	Node 369	0.00333556	0.251808	0.000941099
802	Node 37	0.00400267	0.24153	0.000923647
803	Node 370	0.00466978	0.249126	0.00164528
804	Node 371	0.00667111	0.250376	0.00151843
805	Node 372	0.00400267	0.268617	0.00185564
806	Node 373	0.00800534	0.274528	0.0037649
807	Node 374	0.00333556	0.249833	0.00102687
808	Node 375	0.006004	0.265708	0.00300925
809	Node 376	0.00867245	0.257571	0.00300266
810	Node 377	0.00400267	0.246745	0.00121284
811	Node 378	0.00400267	0.244249	0.00102348
812	Node 379	0.00400267	0.275945	0.00215669
813	Node 38	0.00733823	0.252658	0.00195167
814	Node 380	0.00266845	0.252275	0.000839777
815	Node 381	0.00800534	0.276098	0.00463647
816	Node 382	0.00400267	0.247684	0.00112872
817	Node 383	0.00667111	0.265285	0.0026647
818	Node 384	0.00466978	0.253987	0.00173543
819	Node 385	0.00400267	0.27997	0.00193616
820	Node 386	0.00667111	0.274126	0.00341798
821	Node 387	0.00533689	0.241491	0.000839154
822	Node 388	0.00533689	0.270168	0.00256036
823	Node 389	0.00400267	0.290285	0.00283904
824	Node 39	0.00266845	0.238718	0.000403647
825	Node 390	0.00200133	0.280916	0.00119414
826	Node 391	0.006004	0.27238	0.00295027
827	Node 392	0.00466978	0.262448	0.00234339
828	Node 393	0.00466978	0.284817	0.00367711
829	Node 394	0.006004	0.275336	0.00295504
830	Node 395	0.00400267	0.27233	0.00188421
831	Node 396	0.00266845	0.25581	0.000747671
832	Node 397	0.00266845	0.261851	0.00111171
833	Node 398	0.00400267	0.260756	0.00110056
834	Node 399	0.00667111	0.265144	0.00289358
835	Node 4	0.006004	0.247643	0.00166094
836	Node 40	0.00333556	0.259446	0.00106229
837	Node 400	0.00400267	0.252744	0.00109569
838	Node 401	0.00266845	0.254939	0.000818367
839	Node 402	0.00466978	0.269342	0.00194838
840	Node 403	0.00400267	0.270022	0.00184965
841	Node 404	0.006004	0.244209	0.00149682
842	Node 405	0.00733823	0.240637	0.00123904
843	Node 406	0.00466978	0.272877	0.00221221
844	Node 407	0.00466978	0.255113	0.00131092
845	Node 408	0.00533689	0.270119	0.00252214
846	Node 409	0.00733823	0.270607	0.00345501
847	Node 41	0.00667111	0.269245	0.00269714
848	Node 410	0.00667111	0.252403	0.00228493
849	Node 411	0.00333556	0.255113	0.00130455
850	Node 412	0.00266845	0.272976	0.00137914
851	Node 413	0.00400267	0.236568	0.000808282
852	Node 414	0.00400267	0.254982	0.00103988
853	Node 415	0.00333556	0.265144	0.0020219
854	Node 416	0.00133422	0.273125	0.000704499
855	Node 417	0.00333556	0.254679	0.00111946
856	Node 418	0.00466978	0.261805	0.00163513
857	Node 419	0.006004	0.270168	0.00249071
858	Node 42	0.00533689	0.277531	0.00272126
859	Node 420	0.00667111	0.248671	0.00180387
860	Node 421	0.00667111	0.258952	0.00220425
861	Node 422	0.00333556	0.271048	0.00154286
862	Node 423	0.006004	0.244368	0.0010141
863	Node 424	0.00733823	0.271589	0.00461862
864	Node 425	0.00400267	0.257349	0.001077
865	Node 426	0.006004	0.232743	0.000932304
866	Node 427	0.00466978	0.282293	0.00298096
867	Node 428	0.00400267	0.251132	0.00106116
868	Node 429	0.00466978	0.275538	0.00199678
869	Node 43	0.00466978	0.272281	0.00210709
870	Node 430	0.00133422	0.25958	0.000541121
871	Node 431	0.00533689	0.271245	0.00230746
872	Node 432	0.00466978	0.269681	0.00229357
873	Node 433	0.00266845	0.252872	0.000902631
874	Node 434	0.00400267	0.279761	0.0031171
875	Node 435	0.00533689	0.250251	0.0013932
876	Node 436	0.00733823	0.248589	0.001997
877	Node 437	0.00266845	0.267752	0.00152987
878	Node 438	0.006004	0.252872	0.00162643
879	Node 439	0.00400267	0.256819	0.00177216
880	Node 44	0.006004	0.258952	0.00220458
881	Node 440	0.00466978	0.286124	0.00298027
882	Node 441	0.00667111	0.278564	0.00375607
883	Node 442	0.00733823	0.241024	0.00123982
884	Node 443	0.00533689	0.258059	0.002073
885	Node 444	0.00200133	0.278356	0.00119829
886	Node 445	0.00667111	0.273925	0.00298406
887	Node 446	0.00667111	0.254809	0.00212703
888	Node 447	0.00266845	0.265755	0.00141556
889	Node 448	0.00266845	0.279343	0.0016238
890	Node 449	0.00333556	0.272083	0.00155447
891	Node 45	0.00466978	0.276915	0.00245286
892	Node 450	0.00533689	0.267704	0.00174288
893	Node 451	0.00533689	0.260892	0.00199856
894	Node 452	0.00200133	0.258907	0.000886726
895	Node 453	0.00533689	0.267656	0.00247251
896	Node 454	0.00400267	0.256029	0.0013459
897	Node 455	0.006004	0.254549	0.00189582
898	Node 456	0.00466978	0.275386	0.00212709
899	Node 457	0.00466978	0.277788	0.00195854
900	Node 458	0.00466978	0.2533	0.00114774
901	Node 459	0.00400267	0.253	0.00114363
902	Node 46	0.00400267	0.271147	0.00197824
903	Node 460	0.00466978	0.260665	0.00149725
904	Node 461	0.00533689	0.288162	0.00354187
905	Node 462	0.00533689	0.279083	0.00300681
906	Node 463	0.0100067	0.257881	0.00352198
907	Node 464	0.006004	0.236381	0.000901944
908	Node 465	0.00400267	0.273375	0.00204424
909	Node 466	0.00733823	0.266702	0.00339519
910	Node 467	0.006004	0.276966	0.00257828
911	Node 468	0.00266845	0.269584	0.001291
912	Node 469	0.00400267	0.270363	0.00155132
913	Node 47	0.00533689	0.287719	0.00414574
914	Node 470	0.00466978	0.263371	0.00211634
915	Node 471	0.006004	0.260212	0.00189397
916	Node 472	0.00533689	0.284169	0.00277564
917	Node 473	0.00200133	0.22247	0.000202652
918	Node 474	0.00400267	0.258237	0.00127172
919	Node 475	0.00733823	0.271984	0.00376349
920	Node 476	0.006004	0.237921	0.000931814
921	Node 477	0.006004	0.275538	0.00269039
922	Node 478	0.00466978	0.220471	0.000504657
923	Node 479	0.00266845	0.269245	0.00105307
924	Node 48	0.00533689	0.255941	0.00153243
925	Node 480	0.00400267	0.254117	0.00120383
926	Node 481	0.00400267	0.2691	0.00191698
927	Node 482	0.00466978	0.276301	0.00197335
928	Node 483	0.00533689	0.247479	0.0013044
929	Node 484	0.00533689	0.279813	0.0036317
930	Node 485	0.00400267	0.268184	0.00209856
931	Node 486	0.00466978	0.263835	0.00139712
932	Node 487	0.00667111	0.263835	0.00279068
933	Node 488	0.00533689	0.263047	0.00152953
934	Node 489	0.00466978	0.242783	0.000858061
935	Node 49	0.00200133	0.267035	0.000878456
936	Node 490	0.006004	0.273225	0.0029743
937	Node 491	0.00466978	0.241141	0.000792028
938	Node 492	0.00400267	0.24541	0.000950325
939	Node 493	0.00667111	0.265097	0.00251046
940	Node 494	0.00133422	0.257305	0.000664542
941	Node 495	0.00266845	0.257615	0.000729205
942	Node 496	0.00400267	0.261988	0.00138607
943	Node 497	0.00733823	0.228132	0.000984565
944	Node 498	0.00667111	0.280916	0.00403767
945	Node 499	0.006004	0.26656	0.00267065
946	Node 5	0.00667111	0.267274	0.00301261
947	Node 50	0.00733823	0.225079	0.000785565
948	Node 500	0.00533689	0.267035	0.00235037
949	Node 501	0.006004	0.267226	0.00287098
950	Node 502	0.00333556	0.26351	0.00132777
951	Node 503	0.00333556	0.257128	0.00088781
952	Node 504	0.00400267	0.265097	0.0014948
953	Node 505	0.00800534	0.250838	0.00235876
954	Node 506	0.00667111	0.266418	0.00278967
955	Node 507	0.0100067	0.253128	0.00287785
956	Node 508	0.00466978	0.268713	0.00163026
957	Node 509	0.00466978	0.260575	0.00185732
958	Node 51	0.00400267	0.256467	0.00151318
959	Node 510	0.00533689	0.24302	0.00103365
960	Node 511	0.006004	0.249875	0.00140832
961	Node 512	0.00466978	0.266228	0.00177644
962	Node 513	0.00466978	0.256819	0.00137208
963	Node 514	0.00466978	0.248465	0.00107451
964	Node 515	0.00533689	0.249792	0.00133257
965	Node 516	0.00466978	0.280916	0.00261218
966	Node 517	0.006004	0.268376	0.00242247
967	Node 518	0.00733823	0.252829	0.0019389
968	Node 519	0.00800534	0.254592	0.00219092
969	Node 52	0.00667111	0.270705	0.00325485
970	Node 520	0.00533689	0.247971	0.00126945
971	Node 521	0.00400267	0.244848	0.000705167
972	Node 522	0.00466978	0.255156	0.00135917
973	Node 523	0.00466978	0.26804	0.00238968
974	Node 524	0.006004	0.278356	0.00305098
975	Node 525	0.00266845	0.257792	0.000984762
976	Node 526	0.00867245	0.269051	0.00354271
977	Node 527	0.00466978	0.268665	0.00195663
978	Node 528	0.00133422	0.2678	0.000519243
979	Node 529	0.00466978	0.270803	0.00212665
980	Node 53	0.00400267	0.251259	0.00127
981	Node 530	0.00266845	0.220374	0.00025323
982	Node 531	0.00400267	0.264581	0.00139349
983	Node 532	0.00400267	0.248795	0.000943901
984	Node 533	0.00800534	0.255985	0.00261465
985	Node 534	0.00400267	0.219792	0.000292923
986	Node 535	0.00266845	0.275437	0.00223188
987	Node 536	0.00667111	0.233469	0.000860466
988	Node 537	0.00667111	0.252701	0.00224176
989	Node 538	0.00667111	0.248177	0.0019762
990	Node 539	0.00400267	0.231698	0.000441502
991	Node 54	0.006004	0.271245	0.00256452
992	Node 540	0.00733823	0.275083	0.00350181
993	Node 541	0.00333556	0.255635	0.000938884
994	Node 542	0.00733823	0.251217	0.00201923
995	Node 543	0.00466978	0.245652	0.000851009
996	Node 544	0.00333556	0.257659	0.001541
997	Node 545	0.00533689	0.268088	0.00245401
998	Node 546	0.00733823	0.243613	0.001517
999	Node 547	0.00466978	0.260983	0.00157163
1000	Node 548	0.006004	0.251132	0.00147018
1001	Node 549	0.00266845	0.254332	0.000820427
1002	Node 55	0.00400267	0.273076	0.00222191
1003	Node 550	0.00733823	0.269439	0.00277891
1004	Node 551	0.00400267	0.235822	0.000790222
1005	Node 552	0.00533689	0.26314	0.0021361
1006	Node 553	0.00466978	0.250293	0.00135201
1007	Node 554	0.00933956	0.274578	0.00462772
1008	Node 555	0.00667111	0.273825	0.00319419
1009	Node 556	0.00400267	0.273825	0.00237393
1010	Node 557	0.00667111	0.259896	0.00200954
1011	Node 558	0.006004	0.232454	0.00104415
1012	Node 559	0.006004	0.248341	0.00175611
1013	Node 56	0.00200133	0.252701	0.000742322
1014	Node 560	0.00133422	0.270607	0.000704701
1015	Node 561	0.006004	0.255243	0.00184694
1016	Node 562	0.00266845	0.251301	0.000644778
1017	Node 563	0.00533689	0.281762	0.00343173
1018	Node 564	0.00333556	0.246948	0.000731113
1019	Node 565	0.00533689	0.236643	0.000904044
1020	Node 566	0.00333556	0.257837	0.00140895
1021	Node 567	0.00667111	0.274931	0.0034037
1022	Node 568	0.00667111	0.244768	0.00178675
1023	Node 569	0.00667111	0.28304	0.00413196
1024	Node 57	0.00667111	0.263001	0.00278758
1025	Node 570	0.00667111	0.26112	0.0021869
1026	Node 571	0.00533689	0.275032	0.00215633
1027	Node 572	0.00266845	0.265379	0.00151226
1028	Node 573	0.0106738	0.273525	0.00439179
1029	Node 574	0.00266845	0.265755	0.00123443
1030	Node 575	0.00800534	0.264628	0.00308201
1031	Node 576	0.00533689	0.287002	0.00308697
1032	Node 577	0.006004	0.261029	0.0025624
1033	Node 578	0.00533689	0.240289	0.00142238
1034	Node 579	0.00333556	0.274528	0.00217363
1035	Node 58	0.00466978	0.281338	0.00278919
1036	Node 580	0.00400267	0.259041	0.00115426
1037	Node 581	0.00466978	0.277068	0.00219147
1038	Node 582	0.00667111	0.25958	0.00305172
1039	Node 583	0.00533689	0.254895	0.00152532
1040	Node 584	0.00333556	0.265332	0.00147884
1041	Node 585	0.00533689	0.264301	0.00236508
1042	Node 586	0.00667111	0.240405	0.00120197
1043	Node 587	0.00667111	0.265144	0.00257934
1044	Node 588	0.00667111	0.278356	0.00316506
1045	Node 589	0.00400267	0.224068	0.000458281
1046	Node 59	0.00333556	0.218508	0.000266372
1047	Node 590	0.00400267	0.252318	0.00134824
1048	Node 591	0.006004	0.243692	0.00126856
1049	Node 592	0.00533689	0.273375	0.00291165
1050	Node 593	0.00400267	0.258549	0.00160515
1051	Node 594	0.00466978	0.268617	0.00202308
1052	Node 595	0.00333556	0.258505	0.00112363
1053	Node 596	0.00333556	0.258594	0.00130296
1054	Node 597	0.00200133	0.275488	0.00128809
1055	Node 598	0.00200133	0.278046	0.00136434
1056	Node 599	0.00133422	0.259086	0.000530118
1057	Node 6	0.00400267	0.263789	0.00162999
1058	Node 60	0.00333556	0.238338	0.000588576
1059	Node 600	0.00400267	0.257526	0.00179563
1060	Node 601	0.00200133	0.279656	0.00123908
1061	Node 602	0.00800534	0.261805	0.00227617
1062	Node 603	0.00400267	0.25616	0.00139399
1063	Node 604	0.00266845	0.250586	0.000596613
1064	Node 605	0.00466978	0.238985	0.000928417
1065	Node 606	0.00800534	0.260938	0.00284286
1066	Node 607	0.00333556	0.26675	0.00116296
1067	Node 608	0.00466978	0.259761	0.00177787
1068	Node 609	0.00200133	0.252701	0.000781379
1069	Node 61	0.006004	0.260484	0.00204172
1070	Node 610	0.006004	0.243454	0.00118923
1071	Node 611	0.00533689	0.263325	0.00220522
1072	Node 612	0.00533689	0.264254	0.00251216
1073	Node 613	0.00800534	0.24537	0.00167945
1074	Node 614	0.00400267	0.265473	0.00156449
1075	Node 615	0.00333556	0.264768	0.00206707
1076	Node 616	0.00667111	0.250754	0.00153418
1077	Node 617	0.00667111	0.268376	0.00272525
1078	Node 618	0.006004	0.26277	0.00229967
1079	Node 619	0.006004	0.28118	0.0034
1080	Node 62	0.00867245	0.280337	0.00480891
1081	Node 620	0.00533689	0.275488	0.00280791
1082	Node 621	0.00533689	0.236568	0.000676911
1083	Node 622	0.00466978	0.249044	0.00107817
1084	Node 623	0.006004	0.263928	0.00215337
1085	Node 624	0.00333556	0.260257	0.00137221
1086	Node 625	0.00466978	0.255985	0.0014088
1087	Node 626	0.00400267	0.272034	0.00195696
1088	Node 627	0.006004	0.267992	0.00263103
1089	Node 628	0.00466978	0.261805	0.00155308
1090	Node 629	0.00667111	0.258282	0.00198528
1091	Node 63	0.00466978	0.274881	0.00215822
1092	Node 630	0.00400267	0.275336	0.00201111
1093	Node 631	0.00667111	0.228969	0.000825354
1094	Node 632	0.00466978	0.26552	0.00172851
1095	Node 633	0.00466978	0.260257	0.00201965
1096	Node 634	0.00466978	0.236942	0.000681177
1097	Node 635	0.00533689	0.278512	0.0024431
1098	Node 636	0.006004	0.266418	0.0028357
1099	Node 637	0.00667111	0.253557	0.00195624
1100	Node 638	0.00667111	0.243494	0.0016519
1101	Node 639	0.006004	0.259311	0.00251264
1102	Node 64	0.00466978	0.264301	0.00203436
1103	Node 640	0.00400267	0.268472	0.0016838
1104	Node 641	0.00333556	0.252573	0.000954893
1105	Node 642	0.00466978	0.282773	0.0028568
1106	Node 643	0.00466978	0.25949	0.00199818
1107	Node 644	0.00533689	0.27095	0.00214673
1108	Node 645	0.00466978	0.260257	0.00219742
1109	Node 646	0.00667111	0.249708	0.00173052
1110	Node 647	0.00533689	0.264956	0.00208969
1111	Node 648	0.00333556	0.237017	0.000489949
1112	Node 649	0.00333556	0.267322	0.00108377
1113	Node 65	0.00133422	0.26552	0.000499131
1114	Node 650	0.00400267	0.240135	0.000704194
1115	Node 651	0.00466978	0.267896	0.00189542
1116	Node 652	0.00466978	0.267992	0.00207538
1117	Node 653	0.00800534	0.250712	0.00260774
1118	Node 654	0.006004	0.2536	0.0017901
1119	Node 655	0.00466978	0.234897	0.0010663
1120	Node 656	0.00333556	0.255898	0.000722489
1121	Node 657	0.006004	0.280442	0.00309944
1122	Node 658	0.006004	0.25416	0.00170909
1123	Node 659	0.00466978	0.276403	0.00219102
1124	Node 66	0.00133422	0.272578	0.000604742
1125	Node 660	0.006004	0.27007	0.00272876
1126	Node 661	0.00333556	0.238338	0.000928916
1127	Node 662	0.006004	0.226921	0.000689688
1128	Node 663	0.00733823	0.244728	0.00152477
1129	Node 664	0.006004	0.261074	0.00238644
1130	Node 665	0.006004	0.25253	0.00147026
1131	Node 666	0.00333556	0.268184	0.00134565
1132	Node 667	0.00667111	0.261668	0.00261611
1133	Node 668	0.00533689	0.259311	0.00190802
1134	Node 669	0.00466978	0.265755	0.00219474
1135	Node 67	0.006004	0.238338	0.00132883
1136	Node 670	0.00400267	0.256952	0.000985315
1137	Node 671	0.006004	0.264722	0.00203447
1138	Node 672	0.00333556	0.263928	0.00108767
1139	Node 673	0.00400267	0.247438	0.000968626
1140	Node 674	0.00466978	0.28208	0.00345089
1141	Node 675	0.00266845	0.271639	0.00103818
1142	Node 676	0.00800534	0.263232	0.00309386
1143	Node 677	0.00333556	0.258862	0.00117464
1144	Node 678	0.00533689	0.22096	0.000461148
1145	Node 679	0.00266845	0.270314	0.00138986
1146	Node 68	0.00533689	0.285415	0.0037148
1147	Node 680	0.00667111	0.27671	0.00366279
1148	Node 681	0.00533689	0.26637	0.00230012
1149	Node 682	0.00466978	0.255985	0.00112342
1150	Node 683	0.00266845	0.226304	0.000373231
1151	Node 684	0.006004	0.283469	0.00463828
1152	Node 685	0.00533689	0.274629	0.00285856
1153	Node 686	0.00667111	0.254765	0.00166288
1154	Node 687	0.00333556	0.25797	0.000999105
1155	Node 688	0.006004	0.260756	0.00242565
1156	Node 689	0.00466978	0.264581	0.0020229
1157	Node 69	0.00533689	0.278875	0.00344789
1158	Node 690	0.00466978	0.262632	0.00160579
1159	Node 691	0.00533689	0.249708	0.0012669
1160	Node 692	0.0100067	0.26112	0.00324357
1161	Node 693	0.00867245	0.247766	0.00198886
1162	Node 694	0.006004	0.27007	0.00253569
1163	Node 695	0.00333556	0.24025	0.000675515
1164	Node 696	0.00466978	0.221909	0.000731124
1165	Node 697	0.00200133	0.249792	0.000572636
1166	Node 698	0.00466978	0.262126	0.00191563
1167	Node 699	0.00266845	0.279918	0.00166156
1168	Node 7	0.00466978	0.228864	0.000649383
1169	Node 70	0.00667111	0.254462	0.00262616
1170	Node 700	0.00466978	0.247889	0.00105539
1171	Node 701	0.00266845	0.246542	0.000873492
1172	Node 702	0.00466978	0.265755	0.00199292
1173	Node 703	0.00533689	0.263325	0.00165969
1174	Node 704	0.006004	0.239176	0.00172749
1175	Node 705	0.00333556	0.277274	0.0017906
1176	Node 706	0.00466978	0.252233	0.00136837
1177	Node 707	0.00533689	0.215025	0.000459352
1178	Node 708	0.00667111	0.250838	0.0017089
1179	Node 709	0.006004	0.256424	0.00179459
1180	Node 71	0.00667111	0.262402	0.00252496
1181	Node 710	0.00466978	0.258639	0.0018795
1182	Node 711	0.00733823	0.265803	0.00341312
1183	Node 712	0.00667111	0.265473	0.00247507
1184	Node 713	0.000667111	0.278098	0.000360399
1185	Node 714	0.00466978	0.27483	0.0024659
1186	Node 715	0.00333556	0.268761	0.00197866
1187	Node 716	0.006004	0.271048	0.0030757
1188	Node 717	0.00400267	0.251597	0.0010025
1189	Node 718	0.00400267	0.266181	0.00137433
1190	Node 719	0.00667111	0.256687	0.00180644
1191	Node 72	0.00400267	0.245169	0.000813309
1192	Node 720	0.00466978	0.254852	0.00140195
1193	Node 721	0.006004	0.242429	0.00136698
1194	Node 722	0.00466978	0.228515	0.000720017
1195	Node 723	0.00933956	0.262862	0.00323689
1196	Node 724	0.00533689	0.257438	0.00166748
1197	Node 725	0.006004	0.264862	0.00287664
1198	Node 726	0.00733823	0.270705	0.00319908
1199	Node 727	0.00266845	0.248589	0.000534164
1200	Node 728	0.006004	0.247438	0.00144712
1201	Node 729	0.006004	0.250251	0.00163063
1202	Node 73	0.00800534	0.250376	0.00219288
1203	Node 730	0.00733823	0.244528	0.00189504
1204	Node 731	0.006004	0.258952	0.00283439
1205	Node 732	0.006004	0.275488	0.00345825
1206	Node 733	0.00466978	0.264956	0.0019867
1207	Node 734	0.00533689	0.257305	0.00194075
1208	Node 735	0.00333556	0.270901	0.00138865
1209	Node 736	0.00400267	0.257349	0.00178517
1210	Node 737	0.0100067	0.272628	0.00412578
1211	Node 738	0.00466978	0.25253	0.00136404
1212	Node 739	0.0100067	0.278408	0.00516566
1213	Node 74	0.00133422	0.250418	0.000405852
1214	Node 740	0.00466978	0.251428	0.00198704
1215	Node 741	0.00266845	0.270119	0.00140228
1216	Node 742	0.00800534	0.277891	0.00382277
1217	Node 743	0.00333556	0.272132	0.00171092
1218	Node 744	0.00800534	0.283362	0.00440573
1219	Node 745	0.00266845	0.245692	0.000806295
1220	Node 746	0.00533689	0.251386	0.00124151
1221	Node 747	0.00333556	0.266086	0.00171635
1222	Node 748	0.006004	0.25202	0.0018325
1223	Node 749	0.00333556	0.246623	0.000776499
1224	Node 75	0.00533689	0.27095	0.00269249
1225	Node 750	0.00533689	0.250042	0.00175502
1226	Node 751	0.006004	0.241569	0.00117476
1227	Node 752	0.00400267	0.250922	0.00127951
1228	Node 753	0.00667111	0.26694	0.00289048
1229	Node 754	0.00400267	0.26675	0.00142747
1230	Node 755	0.00400267	0.269973	0.00197509
1231	Node 756	0.00733823	0.26314	0.00257011
1232	Node 757	0.00333556	0.27243	0.00178158
1233	Node 758	0.00466978	0.258371	0.00147096
1234	Node 759	0.00266845	0.221975	0.000299594
1235	Node 76	0.00466978	0.240753	0.00106141
1236	Node 760	0.00533689	0.259176	0.00193443
1237	Node 761	0.00533689	0.271098	0.00226986
1238	Node 762	0.00733823	0.262494	0.00262751
1239	Node 763	0.00733823	0.274982	0.00426825
1240	Node 764	0.00533689	0.268665	0.00220854
1241	Node 765	0.00466978	0.279918	0.00243143
1242	Node 766	0.006004	0.277376	0.00297658
1243	Node 767	0.00533689	0.286562	0.00395211
1244	Node 768	0.00533689	0.273475	0.00294064
1245	Node 769	0.006004	0.245934	0.00157994
1246	Node 77	0.00466978	0.275032	0.00252803
1247	Node 770	0.00333556	0.263696	0.00142694
1248	Node 771	0.00466978	0.260938	0.00177963
1249	Node 772	0.00400267	0.249625	0.000921035
1250	Node 773	0.00466978	0.280758	0.00301124
1251	Node 774	0.00933956	0.255287	0.0027718
1252	Node 775	0.00667111	0.277428	0.00309571
1253	Node 776	0.006004	0.245249	0.00129233
1254	Node 777	0.00667111	0.262678	0.00179971
1255	Node 778	0.00733823	0.2356	0.00152843
1256	Node 779	0.00933956	0.259896	0.00341025
1257	Node 78	0.00400267	0.253428	0.00122154
1258	Node 780	0.00400267	0.269196	0.00192253
1259	Node 781	0.00200133	0.272479	0.00165694
1260	Node 782	0.00333556	0.263001	0.00123396
1261	Node 783	0.00533689	0.266702	0.00215149
1262	Node 784	0.00667111	0.27238	0.00368262
1263	Node 785	0.00466978	0.262126	0.00145663
1264	Node 786	0.00466978	0.251724	0.00144612
1265	Node 787	0.00533689	0.26254	0.00209084
1266	Node 788	0.00933956	0.261576	0.00332579
1267	Node 789	0.00133422	0.262218	0.000562855
1268	Node 79	0.00800534	0.213278	0.000430058
1269	Node 790	0.00333556	0.253729	0.000896556
1270	Node 791	0.00400267	0.27154	0.00145027
1271	Node 792	0.00266845	0.25088	0.000620167
1272	Node 793	0.00466978	0.260938	0.00183266
1273	Node 794	0.00466978	0.261531	0.00175563
1274	Node 795	0.00733823	0.25219	0.00258008
1275	Node 796	0.00466978	0.260938	0.00160028
1276	Node 797	0.00333556	0.249334	0.000965357
1277	Node 798	0.00667111	0.268088	0.00277482
1278	Node 799	0.00800534	0.256555	0.00279556
1279	Node 8	0.00466978	0.284385	0.0029807
1280	Node 80	0.00400267	0.26804	0.00148836
1281	Node 800	0.00533689	0.253385	0.00182062
1282	Node 801	0.006004	0.251935	0.00151248
1283	Node 802	0.00466978	0.269003	0.00230423
1284	Node 803	0.00933956	0.265191	0.00360805
1285	Node 804	0.00466978	0.266418	0.00268838
1286	Node 805	0.00800534	0.265944	0.00350708
1287	Node 806	0.00466978	0.250084	0.00105217
1288	Node 807	0.006004	0.258594	0.0025573
1289	Node 808	0.00933956	0.251132	0.0026085
1290	Node 809	0.00400267	0.280758	0.00179632
1291	Node 81	0.00400267	0.234089	0.000529424
1292	Node 810	0.00466978	0.251259	0.00120491
1293	Node 811	0.00733823	0.263278	0.00355445
1294	Node 812	0.00266845	0.287387	0.00133532
1295	Node 813	0.00533689	0.245692	0.00135729
1296	Node 814	0.00333556	0.256467	0.000773643
1297	Node 815	0.00466978	0.269245	0.00217447
1298	Node 816	0.00466978	0.258952	0.00152499
1299	Node 817	0.00533689	0.253471	0.00149434
1300	Node 818	0.00533689	0.25403	0.00169545
1301	Node 819	0.00266845	0.276047	0.00158872
1302	Node 82	0.006004	0.258773	0.00177541
1303	Node 820	0.00667111	0.260031	0.0019457
1304	Node 821	0.00400267	0.249168	0.000694726
1305	Node 822	0.00400267	0.274629	0.00162505
1306	Node 823	0.00266845	0.243732	0.000595805
1307	Node 824	0.00533689	0.262034	0.00147666
1308	Node 825	0.00466978	0.247356	0.00109129
1309	Node 826	0.00466978	0.254073	0.00148227
1310	Node 827	0.00333556	0.264815	0.00158204
1311	Node 828	0.00466978	0.271048	0.00206458
1312	Node 829	0.00333556	0.264394	0.00159112
1313	Node 83	0.00867245	0.28224	0.00529291
1314	Node 830	0.00200133	0.256204	0.000786134
1315	Node 831	0.00333556	0.270559	0.00163864
1316	Node 832	0.00800534	0.267513	0.00327477
1317	Node 833	0.00333556	0.241413	0.000568859
1318	Node 834	0.00800534	0.270803	0.00400575
1319	Node 835	0.00533689	0.258193	0.00182084
1320	Node 836	0.00266845	0.252403	0.000658387
1321	Node 837	0.00266845	0.273775	0.00141062
1322	Node 838	0.006004	0.257482	0.00176164
1323	Node 839	0.00533689	0.255026	0.0020535
1324	Node 84	0.00400267	0.265614	0.00183561
1325	Node 840	0.00800534	0.244728	0.0017031
1326	Node 841	0.00533689	0.262448	0.00196716
1327	Node 842	0.00400267	0.286947	0.00324142
1328	Node 843	0.0106738	0.287608	0.00786759
1329	Node 844	0.00266845	0.265238	0.00116168
1330	Node 845	0.006004	0.249292	0.00146698
1331	Node 846	0.006004	0.27095	0.00296458
1332	Node 847	0.00466978	0.268954	0.00166639
1333	Node 848	0.00400267	0.260348	0.001973
1334	Node 849	0.00533689	0.258773	0.00189674
1335	Node 85	0.00533689	0.26254	0.00188571
1336	Node 850	0.00533689	0.257438	0.001627
1337	Node 851	0.00733823	0.282827	0.00431144
1338	Node 852	0.00333556	0.209488	0.000180427
1339	Node 853	0.00533689	0.278046	0.00237177
1340	Node 854	0.00533689	0.264208	0.00214587
1341	Node 855	0.00333556	0.266655	0.00122967
1342	Node 856	0.00266845	0.255243	0.000912981
1343	Node 857	0.00400267	0.247643	0.0010784
1344	Node 858	0.00200133	0.263371	0.000905727
1345	Node 859	0.006004	0.271688	0.00329111
1346	Node 86	0.00667111	0.262955	0.0023991
1347	Node 860	0.00200133	0.256819	0.000513925
1348	Node 861	0.00533689	0.254939	0.00195085
1349	Node 862	0.00400267	0.272877	0.00158069
1350	Node 863	0.00400267	0.261942	0.00145465
1351	Node 864	0.00133422	0.253686	0.000444619
1352	Node 865	0.00533689	0.245169	0.00115483
1353	Node 866	0.00333556	0.265897	0.00127789
1354	Node 867	0.00333556	0.258282	0.00104615
1355	Node 868	0.00667111	0.247234	0.00150167
1356	Node 869	0.006004	0.261211	0.00241194
1357	Node 87	0.00867245	0.268136	0.00362861
1358	Node 870	0.00333556	0.243415	0.000582771
1359	Node 871	0.00800534	0.257172	0.00263516
1360	Node 872	0.00533689	0.256643	0.0015305
1361	Node 873	0.00400267	0.250376	0.00086174
1362	Node 874	0.006004	0.256731	0.0018646
1363	Node 875	0.00533689	0.248135	0.00148793
1364	Node 876	0.00266845	0.230769	0.000481862
1365	Node 877	0.00400267	0.279395	0.00248618
1366	Node 878	0.00400267	0.26939	0.002152
1367	Node 879	0.00533689	0.269245	0.00259847
1368	Node 88	0.00733823	0.276863	0.00360503
1369	Node 880	0.00333556	0.260938	0.0011064
1370	Node 881	0.00667111	0.269681	0.00317704
1371	Node 882	0.00266845	0.270217	0.00123315
1372	Node 883	0.00466978	0.251851	0.00131985
1373	Node 884	0.00733823	0.264768	0.0025622
1374	Node 885	0.00400267	0.263232	0.00143213
1375	Node 886	0.006004	0.254462	0.00164853
1376	Node 887	0.00200133	0.235897	0.000323986
1377	Node 888	0.00333556	0.270754	0.00130301
1378	Node 889	0.00333556	0.240521	0.000617498
1379	Node 89	0.00533689	0.28363	0.00386471
1380	Node 890	0.00466978	0.254419	0.00172243
1381	Node 891	0.00200133	0.251512	0.000703308
1382	Node 892	0.00533689	0.266181	0.00264438
1383	Node 893	0.00333556	0.264862	0.00152914
1384	Node 894	0.00466978	0.268376	0.00218066
1385	Node 895	0.00400267	0.243099	0.000813697
1386	Node 896	0.00400267	0.253514	0.00119321
1387	Node 897	0.00466978	0.246785	0.00118586
1388	Node 898	0.00800534	0.241374	0.00170844
1389	Node 899	0.006004	0.257926	0.00205726
1390	Node 9	0.00466978	0.267131	0.0019743
1391	Node 90	0.00133422	0.223934	0.00014083
1392	Node 900	0.00200133	0.255287	0.000776813
1393	Node 901	0.006004	0.231233	0.000901255
1394	Node 902	0.00466978	0.281233	0.00347084
1395	Node 903	0.00266845	0.276148	0.00101621
1396	Node 904	0.00400267	0.266039	0.00170474
1397	Node 905	0.00266845	0.209488	0.000133456
1398	Node 906	0.00533689	0.28256	0.00296435
1399	Node 907	0.00266845	0.267944	0.00129732
1400	Node 908	0.00667111	0.267656	0.00261659
1401	Node 909	0.00466978	0.273275	0.00236462
1402	Node 91	0.00533689	0.270022	0.0025703
1403	Node 910	0.00733823	0.248961	0.00208679
1404	Node 911	0.00400267	0.267656	0.00218099
1405	Node 912	0.0100067	0.26552	0.00330098
1406	Node 913	0.00933956	0.275538	0.00411458
1407	Node 914	0.00333556	0.268424	0.00142946
1408	Node 915	0.00400267	0.264581	0.00175088
1409	Node 916	0.00466978	0.247071	0.000945615
1410	Node 917	0.00867245	0.215986	0.000581913
1411	Node 918	0.00667111	0.248053	0.00188169
1412	Node 919	0.00466978	0.258728	0.00224458
1413	Node 92	0.00466978	0.277685	0.0027595
1414	Node 920	0.00333556	0.262955	0.00101025
1415	Node 921	0.00333556	0.272628	0.00167659
1416	Node 922	0.00466978	0.234603	0.000747431
1417	Node 923	0.00466978	0.286124	0.00301435
1418	Node 924	0.00400267	0.282346	0.00208488
1419	Node 925	0.00533689	0.257704	0.00181207
1420	Node 926	0.00266845	0.233396	0.000251397
1421	Node 927	0.00333556	0.272628	0.00173006
1422	Node 928	0.006004	0.263001	0.00264342
1423	Node 929	0.00667111	0.233396	0.00101462
1424	Node 93	0.00200133	0.264348	0.00100911
1425	Node 930	0.00466978	0.257261	0.00172134
1426	Node 931	0.00667111	0.243851	0.00146549
1427	Node 932	0.00800534	0.24975	0.00234228
1428	Node 933	0.00533689	0.272529	0.00317426
1429	Node 934	0.006004	0.243573	0.00133499
1430	Node 935	0.00400267	0.260439	0.00135238
1431	Node 936	0.00533689	0.279395	0.00382825
1432	Node 937	0.00333556	0.244249	0.000656228
1433	Node 938	0.00333556	0.277222	0.00188212
1434	Node 939	0.00266845	0.255069	0.00142073
1435	Node 94	0.00533689	0.276148	0.00268228
1436	Node 940	0.00733823	0.244648	0.00162464
1437	Node 941	0.00333556	0.250209	0.000996493
1438	Node 942	0.00733823	0.263186	0.002519
1439	Node 943	0.00400267	0.239061	0.00081359
1440	Node 944	0.00400267	0.258326	0.00122989
1441	Node 945	0.00667111	0.292841	0.00594006
1442	Node 946	0.00266845	0.274881	0.000876658
1443	Node 947	0.006004	0.256819	0.00293291
1444	Node 948	0.006004	0.281497	0.00401143
1445	Node 949	0.006004	0.263928	0.00236765
1446	Node 95	0.00200133	0.253686	0.000637598
1447	Node 950	0.0100067	0.27712	0.00553101
1448	Node 951	0.00266845	0.279552	0.00195384
1449	Node 952	0.00400267	0.240482	0.00095409
1450	Node 953	0.00667111	0.262908	0.00256229
1451	Node 954	0.00800534	0.253772	0.0017906
1452	Node 955	0.00533689	0.275538	0.00271213
1453	Node 956	0.00466978	0.273425	0.0027422
1454	Node 957	0.006004	0.259671	0.00201663
1455	Node 958	0.00466978	0.256599	0.00141978
1456	Node 959	0.00667111	0.274076	0.00349533
1457	Node 96	0.00466978	0.285143	0.00345502
1458	Node 960	0.00667111	0.235711	0.00102508
1459	Node 961	0.00333556	0.260847	0.00135182
1460	Node 962	0.00533689	0.247889	0.0012981
1461	Node 963	0.00667111	0.273925	0.0030778
1462	Node 964	0.00466978	0.274126	0.00223898
1463	Node 965	0.00400267	0.22939	0.000456829
1464	Node 966	0.00266845	0.269293	0.00154627
1465	Node 967	0.00266845	0.239597	0.000590887
1466	Node 968	0.00333556	0.257128	0.00113296
1467	Node 969	0.00333556	0.27243	0.00182968
1468	Node 97	0.00400267	0.22096	0.000414451
1469	Node 970	0.00667111	0.254462	0.00185789
1470	Node 971	0.00533689	0.256908	0.00146051
1471	Node 972	0.00533689	0.235711	0.000753528
1472	Node 973	0.00466978	0.22862	0.000572637
1473	Node 974	0.00200133	0.250796	0.000598221
1474	Node 975	0.00200133	0.264628	0.000806445
1475	Node 976	0.00333556	0.262678	0.00114149
1476	Node 977	0.00333556	0.263001	0.000924619
1477	Node 978	0.00733823	0.248919	0.00188201
1478	Node 979	0.00800534	0.282293	0.00533008
1479	Node 98	0.00333556	0.264768	0.00103686
1480	Node 980	0.00266845	0.257526	0.00115098
1481	Node 981	0.00400267	0.263371	0.00175263
1482	Node 982	0.006004	0.269778	0.00285972
1483	Node 983	0.00333556	0.255156	0.00102129
1484	Node 984	0.00266845	0.26852	0.00103856
1485	Node 985	0.00800534	0.260077	0.00326249
1486	Node 986	0.00333556	0.261897	0.00104899
1487	Node 987	0.00667111	0.276608	0.00413454
1488	Node 988	0.00333556	0.265473	0.00123009
1489	Node 989	0.00466978	0.263696	0.00200669
1490	Node 99	0.00667111	0.26637	0.00275609
1491	Node 990	0.00400267	0.240985	0.000941692
1492	Node 991	0.006004	0.268088	0.00286903
1493	Node 992	0.00333556	0.265191	0.00171228
1494	Node 993	0.00533689	0.267608	0.0022611
1495	Node 994	0.00400267	0.262678	0.00114451
1496	Node 995	0.00533689	0.277171	0.00273912
1497	Node 996	0.00667111	0.263603	0.00281266
1498	Node 997	0.00400267	0.275235	0.00222297
1499	Node 998	0.00400267	0.246989	0.00101565
1500	Node 999	0.00667111	0.274076	0.00370431

## Sheet: Erdős-Rényi 2000
ID	Node Details	Centrality Overview
ID	Node Name	Out-Degree	Closeness Degree	Betweenness Degree
The index.	The name of the node	The out-degree of the node.	The closeness degree of the node.	The betweenness degree of the node.
1	Node 0	0.004002	0.274663	0.000835985
2	Node 1	0.0030015	0.276563	0.000747285
3	Node 10	0.0030015	0.293711	0.00114389
4	Node 100	0.00350175	0.279894	0.000807966
5	Node 1000	0.00450225	0.302466	0.00160339
6	Node 1001	0.00650325	0.293884	0.0023896
7	Node 1002	0.00350175	0.285612	0.000901102
8	Node 1003	0.004002	0.29051	0.00135884
9	Node 1004	0.00550275	0.273611	0.00154053
10	Node 1005	0.00350175	0.290891	0.00133249
11	Node 1006	0.004002	0.288331	0.000961672
12	Node 1007	0.0090045	0.291825	0.0026228
13	Node 1008	0.00350175	0.288248	0.00119386
14	Node 1009	0.00350175	0.269226	0.000561044
15	Node 101	0.0070035	0.281946	0.00173542
16	Node 1010	0.00350175	0.269989	0.000662615
17	Node 1011	0.002001	0.267998	0.000351885
18	Node 1012	0.0030015	0.290468	0.00104938
19	Node 1013	0.004002	0.287089	0.00117358
20	Node 1014	0.0030015	0.299925	0.0011355
21	Node 1015	0.006003	0.276487	0.00125148
22	Node 1016	0.00650325	0.295535	0.0024569
23	Node 1017	0.00350175	0.289584	0.000918706
24	Node 1018	0.00650325	0.272603	0.00113667
25	Node 1019	0.006003	0.295186	0.00232506
26	Node 102	0.00550275	0.289124	0.00156818
27	Node 1020	0.00750375	0.282864	0.00186544
28	Node 1021	0.0070035	0.277523	0.00171313
29	Node 1022	0.004002	0.296368	0.00133701
30	Node 1023	0.00550275	0.26632	0.000887456
31	Node 1024	0.00850425	0.264733	0.00151836
32	Node 1025	0.00450225	0.279268	0.00109766
33	Node 1026	0.006003	0.220786	0.000256149
34	Node 1027	0.004002	0.289417	0.00122212
35	Node 1028	0.004002	0.281907	0.00112443
36	Node 1029	0.006003	0.274399	0.00121478
37	Node 103	0.00550275	0.264488	0.000837437
38	Node 1030	0.00350175	0.277292	0.00116136
39	Node 1031	0.00550275	0.28904	0.00162584
40	Node 1032	0.008004	0.28492	0.00195865
41	Node 1033	0.00350175	0.267819	0.000611184
42	Node 1034	0.00550275	0.284231	0.00161018
43	Node 1035	0.00650325	0.284677	0.00205801
44	Node 1036	0.0050025	0.276258	0.00109073
45	Node 1037	0.00350175	0.292209	0.00125291
46	Node 1038	0.00650325	0.298358	0.00240144
47	Node 1039	0.00450225	0.280404	0.00104232
48	Node 104	0.00550275	0.27958	0.00125616
49	Node 1040	0.00550275	0.269226	0.000964232
50	Node 1041	0.00550275	0.275117	0.00128604
51	Node 1042	0.00650325	0.276947	0.00123595
52	Node 1043	0.006003	0.298314	0.00219102
53	Node 1044	0.0030015	0.290764	0.0010543
54	Node 1045	0.004002	0.278412	0.0008193
55	Node 1046	0.00650325	0.281549	0.00177684
56	Node 1047	0.00450225	0.293798	0.00140163
57	Node 1048	0.00350175	0.278257	0.000793901
58	Node 1049	0.00250125	0.285083	0.000808806
59	Node 105	0.00450225	0.282864	0.00135666
60	Node 1050	0.00350175	0.272715	0.000517981
61	Node 1051	0.0050025	0.28775	0.00164551
62	Node 1052	0.0050025	0.267139	0.000917307
63	Node 1053	0.00550275	0.297647	0.00187501
64	Node 1054	0.0050025	0.302146	0.00206384
65	Node 1055	0.00250125	0.286883	0.000600041
66	Node 1056	0.0050025	0.289752	0.00139842
67	Node 1057	0.00550275	0.294968	0.00205709
68	Node 1058	0.00450225	0.299162	0.0022518
69	Node 1059	0.00450225	0.27264	0.000928803
70	Node 106	0.00550275	0.279385	0.0011367
71	Node 1060	0.00250125	0.286144	0.000626434
72	Node 1061	0.00450225	0.286554	0.00124243
73	Node 1062	0.00350175	0.271603	0.00063164
74	Node 1063	0.004002	0.296412	0.00168568
75	Node 1064	0.00550275	0.294404	0.00191558
76	Node 1065	0.00450225	0.289249	0.00125824
77	Node 1066	0.00750375	0.290004	0.00240023
78	Node 1067	0.00350175	0.273761	0.000760242
79	Node 1068	0.0050025	0.278762	0.00136905
80	Node 1069	0.0030015	0.288082	0.000844316
81	Node 107	0.006003	0.282504	0.00159846
82	Node 1070	0.0030015	0.276755	0.000706829
83	Node 1071	0.006003	0.275991	0.00134831
84	Node 1072	0.006003	0.285449	0.00182759
85	Node 1073	0.00450225	0.259982	0.000544494
86	Node 1074	0.00750375	0.286308	0.0023438
87	Node 1075	0.00250125	0.273349	0.000514311
88	Node 1076	0.00550275	0.297028	0.00225191
89	Node 1077	0.0050025	0.258069	0.000634616
90	Node 1078	0.0070035	0.285449	0.0018858
91	Node 1079	0.0050025	0.27164	0.00105801
92	Node 108	0.006003	0.273125	0.00125421
93	Node 1080	0.004002	0.285368	0.00116475
94	Node 1081	0.0050025	0.286636	0.00177998
95	Node 1082	0.0070035	0.279112	0.00146659
96	Node 1083	0.00850425	0.27542	0.0017364
97	Node 1084	0.0050025	0.275344	0.00105809
98	Node 1085	0.0050025	0.289291	0.00153268
99	Node 1086	0.00450225	0.256842	0.000530459
100	Node 1087	0.00450225	0.276258	0.00102759
101	Node 1088	0.004002	0.286513	0.00124077
102	Node 1089	0.0070035	0.286718	0.00215122
103	Node 109	0.00350175	0.261	0.000429817
104	Node 1090	0.00550275	0.267819	0.0010765
105	Node 1091	0.008004	0.2776	0.00191398
106	Node 1092	0.00550275	0.279151	0.00141386
107	Node 1093	0.00550275	0.267389	0.000872464
108	Node 1094	0.0030015	0.278723	0.000712799
109	Node 1095	0.0050025	0.293281	0.00191547
110	Node 1096	0.00450225	0.253198	0.000451651
111	Node 1097	0.006003	0.268972	0.00114976
112	Node 1098	0.006003	0.273274	0.00157712
113	Node 1099	0.0070035	0.25504	0.000895139
114	Node 11	0.00450225	0.278219	0.00102072
115	Node 110	0.0050025	0.265436	0.000831141
116	Node 1100	0.006003	0.286965	0.00169014
117	Node 1101	0.0050025	0.283546	0.00126508
118	Node 1102	0.0050025	0.287709	0.0015347
119	Node 1103	0.00650325	0.288248	0.00179958
120	Node 1104	0.00550275	0.276143	0.00132383
121	Node 1105	0.006003	0.280837	0.00160321
122	Node 1106	0.00850425	0.281193	0.00182826
123	Node 1107	0.00450225	0.278412	0.000942877
124	Node 1108	0.00350175	0.279972	0.000962174
125	Node 1109	0.0030015	0.276105	0.0006614
126	Node 111	0.0050025	0.273836	0.00116739
127	Node 1110	0.00250125	0.289291	0.00093318
128	Node 1111	0.004002	0.284191	0.00105492
129	Node 1112	0.0070035	0.290933	0.002657
130	Node 1113	0.008004	0.286472	0.00235195
131	Node 1114	0.00450225	0.28143	0.00122906
132	Node 1115	0.00450225	0.295317	0.00157573
133	Node 1116	0.0030015	0.246364	0.000286874
134	Node 1117	0.00450225	0.282504	0.00132669
135	Node 1118	0.00450225	0.282624	0.00125625
136	Node 1119	0.00650325	0.242538	0.000401738
137	Node 112	0.00850425	0.285368	0.00234837
138	Node 1120	0.0050025	0.271235	0.000951857
139	Node 1121	0.00450225	0.267568	0.000811263
140	Node 1122	0.00550275	0.276985	0.00114207
141	Node 1123	0.0050025	0.27542	0.00138364
142	Node 1124	0.00550275	0.288248	0.00184021
143	Node 1125	0.00550275	0.296236	0.00208116
144	Node 1126	0.0050025	0.275838	0.00130985
145	Node 1127	0.00450225	0.262923	0.000574996
146	Node 1128	0.00550275	0.283586	0.00135343
147	Node 1129	0.0050025	0.273648	0.00118246
148	Node 113	0.00450225	0.292123	0.0017337
149	Node 1130	0.0070035	0.287792	0.00236269
150	Node 1131	0.008004	0.291145	0.00256099
151	Node 1132	0.006003	0.282584	0.00147549
152	Node 1133	0.0030015	0.272195	0.0005328
153	Node 1134	0.00450225	0.278723	0.00116202
154	Node 1135	0.0030015	0.300647	0.00103575
155	Node 1136	0.00350175	0.26519	0.000704358
156	Node 1137	0.00450225	0.294751	0.0018306
157	Node 1138	0.00350175	0.287378	0.00102272
158	Node 1139	0.008004	0.288623	0.00247524
159	Node 114	0.00450225	0.269226	0.000867965
160	Node 1140	0.00950475	0.295623	0.00361892
161	Node 1141	0.004002	0.268214	0.000795146
162	Node 1142	0.006003	0.270611	0.00142683
163	Node 1143	0.00450225	0.260728	0.000617609
164	Node 1144	0.00350175	0.281351	0.00108541
165	Node 1145	0.00550275	0.271051	0.00103118
166	Node 1146	0.006003	0.298091	0.00245557
167	Node 1147	0.006003	0.272752	0.00141149
168	Node 1148	0.006003	0.273761	0.0012514
169	Node 1149	0.00650325	0.284434	0.0015549
170	Node 115	0.0030015	0.287874	0.000906711
171	Node 1150	0.00650325	0.274966	0.00121818
172	Node 1151	0.00450225	0.27849	0.00104692
173	Node 1152	0.00450225	0.299207	0.00202974
174	Node 1153	0.00550275	0.282026	0.00135341
175	Node 1154	0.004002	0.268502	0.000750186
176	Node 1155	0.00450225	0.283909	0.00129389
177	Node 1156	0.00450225	0.284515	0.00149333
178	Node 1157	0.00550275	0.285531	0.00177941
179	Node 1158	0.004002	0.290426	0.00138634
180	Node 1159	0.006003	0.286554	0.00170094
181	Node 116	0.00550275	0.290131	0.00179505
182	Node 1160	0.00550275	0.274174	0.00123959
183	Node 1161	0.0050025	0.276258	0.000800641
184	Node 1162	0.004002	0.25867	0.000569115
185	Node 1163	0.00750375	0.277793	0.00182748
186	Node 1164	0.00350175	0.278412	0.000775652
187	Node 1165	0.006003	0.290089	0.00185111
188	Node 1166	0.00650325	0.270501	0.00109025
189	Node 1167	0.00650325	0.279346	0.00131797
190	Node 1168	0.00550275	0.272529	0.00103459
191	Node 1169	0.0050025	0.286349	0.00132416
192	Node 117	0.00350175	0.291102	0.00110211
193	Node 1170	0.00550275	0.25877	0.000710369
194	Node 1171	0.00750375	0.297914	0.00282699
195	Node 1172	0.00350175	0.279776	0.000949179
196	Node 1173	0.0050025	0.264488	0.000767394
197	Node 1174	0.00350175	0.302971	0.00143339
198	Node 1175	0.0070035	0.261137	0.000881972
199	Node 1176	0.00550275	0.282864	0.00155898
200	Node 1177	0.00650325	0.293237	0.00235396
201	Node 1178	0.00250125	0.278878	0.000525907
202	Node 1179	0.00350175	0.276296	0.000826205
203	Node 118	0.00450225	0.27201	0.000934419
204	Node 1180	0.00550275	0.262957	0.000910134
205	Node 1181	0.00450225	0.261923	0.000615582
206	Node 1182	0.002001	0.296896	0.000732964
207	Node 1183	0.00550275	0.291697	0.00164814
208	Node 1184	0.00450225	0.295841	0.00185064
209	Node 1185	0.0030015	0.29238	0.000969898
210	Node 1186	0.00350175	0.278917	0.000796662
211	Node 1187	0.0070035	0.284151	0.00183741
212	Node 1188	0.00550275	0.270977	0.000991514
213	Node 1189	0.00450225	0.280995	0.00116376
214	Node 119	0.00550275	0.293668	0.00176558
215	Node 1190	0.004002	0.275838	0.00100323
216	Node 1191	0.00750375	0.27849	0.00186156
217	Node 1192	0.00550275	0.247217	0.000487816
218	Node 1193	0.0050025	0.273723	0.00087047
219	Node 1194	0.00550275	0.282385	0.00142212
220	Node 1195	0.00650325	0.283385	0.00188407
221	Node 1196	0.00450225	0.249906	0.000513741
222	Node 1197	0.00650325	0.265331	0.0013805
223	Node 1198	0.00250125	0.261239	0.000373791
224	Node 1199	0.004002	0.28068	0.00100489
225	Node 12	0.00850425	0.275534	0.00171629
226	Node 120	0.004002	0.270977	0.00059705
227	Node 1200	0.00650325	0.260524	0.000868388
228	Node 1201	0.006003	0.273573	0.00123591
229	Node 1202	0.0070035	0.264138	0.00120283
230	Node 1203	0.00350175	0.262198	0.000572209
231	Node 1204	0.00350175	0.289165	0.00108167
232	Node 1205	0.0070035	0.291102	0.00210326
233	Node 1206	0.00450225	0.283305	0.0013192
234	Node 1207	0.00650325	0.283989	0.00190129
235	Node 1208	0.006003	0.279698	0.00153033
236	Node 1209	0.006003	0.283586	0.00184931
237	Node 121	0.00550275	0.272529	0.00105966
238	Node 1210	0.00150075	0.28492	0.000379601
239	Node 1211	0.00850425	0.273386	0.00190559
240	Node 1212	0.0050025	0.293194	0.00152368
241	Node 1213	0.00750375	0.292166	0.00270417
242	Node 1214	0.00450225	0.27561	0.00111913
243	Node 1215	0.004002	0.269407	0.000733174
244	Node 1216	0.0050025	0.282824	0.00138178
245	Node 1217	0.00650325	0.278762	0.00179725
246	Node 1218	0.00450225	0.282066	0.00127448
247	Node 1219	0.00650325	0.26696	0.00104707
248	Node 122	0.006003	0.281629	0.0015801
249	Node 1220	0.0070035	0.285327	0.00190995
250	Node 1221	0.006003	0.279894	0.00135465
251	Node 1222	0.00450225	0.298492	0.00167243
252	Node 1223	0.00350175	0.295273	0.00114593
253	Node 1224	0.00450225	0.293841	0.00197204
254	Node 1225	0.006003	0.284191	0.00179775
255	Node 1226	0.0050025	0.265824	0.000735343
256	Node 1227	0.0070035	0.292038	0.00219881
257	Node 1228	0.00650325	0.287626	0.00196522
258	Node 1229	0.0050025	0.304958	0.00236375
259	Node 123	0.00550275	0.275991	0.00121549
260	Node 1230	0.00450225	0.294057	0.00184182
261	Node 1231	0.004002	0.288789	0.00130384
262	Node 1232	0.0030015	0.288581	0.000986495
263	Node 1233	0.0050025	0.28009	0.00131191
264	Node 1234	0.00650325	0.275648	0.00125607
265	Node 1235	0.00450225	0.292294	0.00148631
266	Node 1236	0.00350175	0.28904	0.00112225
267	Node 1237	0.0070035	0.291995	0.00225229
268	Node 1238	0.00550275	0.276143	0.00119794
269	Node 1239	0.0090045	0.287543	0.00272311
270	Node 124	0.00650325	0.275914	0.00152081
271	Node 1240	0.004002	0.291399	0.00146665
272	Node 1241	0.00550275	0.288706	0.00175693
273	Node 1242	0.0070035	0.271456	0.0012648
274	Node 1243	0.0070035	0.27238	0.00141307
275	Node 1244	0.00150075	0.265014	0.000212555
276	Node 1245	0.0050025	0.271308	0.00103294
277	Node 1246	0.006003	0.273536	0.0011235
278	Node 1247	0.0070035	0.268863	0.00109333
279	Node 1248	0.004002	0.284636	0.00112304
280	Node 1249	0.00350175	0.28068	0.000641648
281	Node 125	0.004002	0.286718	0.00119751
282	Node 1250	0.00250125	0.286718	0.000728895
283	Node 1251	0.0050025	0.27489	0.00100683
284	Node 1252	0.00350175	0.273311	0.000864546
285	Node 1253	0.00450225	0.28804	0.00175736
286	Node 1254	0.00650325	0.282744	0.00190588
287	Node 1255	0.0030015	0.248787	0.000272816
288	Node 1256	0.0050025	0.297426	0.00169422
289	Node 1257	0.00250125	0.287709	0.000895255
290	Node 1258	0.00750375	0.285083	0.0021427
291	Node 1259	0.004002	0.268142	0.000698367
292	Node 126	0.0050025	0.295492	0.00203079
293	Node 1260	0.00850425	0.281074	0.00217631
294	Node 1261	0.00350175	0.255561	0.000309683
295	Node 1262	0.00550275	0.272603	0.00123068
296	Node 1263	0.002001	0.28068	0.000450244
297	Node 1264	0.006003	0.2776	0.00136331
298	Node 1265	0.00450225	0.287378	0.00142203
299	Node 1266	0.00350175	0.277331	0.000748344
300	Node 1267	0.00650325	0.266747	0.000990592
301	Node 1268	0.0050025	0.258971	0.000754047
302	Node 1269	0.002001	0.289165	0.000673309
303	Node 127	0.0050025	0.289165	0.00167155
304	Node 1270	0.00250125	0.283024	0.000760922
305	Node 1271	0.0030015	0.300105	0.00141709
306	Node 1272	0.004002	0.284717	0.00111344
307	Node 1273	0.00650325	0.284191	0.0017954
308	Node 1274	0.0050025	0.271788	0.000950875
309	Node 1275	0.00850425	0.279659	0.0019292
310	Node 1276	0.00250125	0.262508	0.000322074
311	Node 1277	0.004002	0.271014	0.000857463
312	Node 1278	0.004002	0.248169	0.000364831
313	Node 1279	0.002001	0.296104	0.000705506
314	Node 128	0.00350175	0.263755	0.000550093
315	Node 1280	0.00450225	0.284677	0.00109796
316	Node 1281	0.00450225	0.278373	0.0011734
317	Node 1282	0.00550275	0.282664	0.00132503
318	Node 1283	0.010005	0.292209	0.00351066
319	Node 1284	0.0070035	0.287089	0.00200151
320	Node 1285	0.0050025	0.262095	0.000848018
321	Node 1286	0.00850425	0.259476	0.00107985
322	Node 1287	0.004002	0.290595	0.0013277
323	Node 1288	0.00550275	0.280247	0.00121531
324	Node 1289	0.00250125	0.280286	0.000613153
325	Node 129	0.00350175	0.276449	0.000748528
326	Node 1290	0.006003	0.281549	0.00165766
327	Node 1291	0.0050025	0.272976	0.00100686
328	Node 1292	0.00350175	0.288915	0.00131697
329	Node 1293	0.0050025	0.27489	0.00105381
330	Node 1294	0.00250125	0.302833	0.00114325
331	Node 1295	0.00350175	0.271825	0.000659598
332	Node 1296	0.00550275	0.287543	0.00146128
333	Node 1297	0.006003	0.275686	0.0012921
334	Node 1298	0.00350175	0.289082	0.00110996
335	Node 1299	0.00450225	0.255987	0.000523715
336	Node 13	0.00550275	0.279229	0.00151857
337	Node 130	0.0090045	0.261512	0.00125479
338	Node 1300	0.00350175	0.29298	0.00127978
339	Node 1301	0.00550275	0.273986	0.00116987
340	Node 1302	0.004002	0.286842	0.000938218
341	Node 1303	0.00650325	0.274437	0.00120517
342	Node 1304	0.006003	0.29298	0.00195896
343	Node 1305	0.00350175	0.288831	0.000949974
344	Node 1306	0.00450225	0.264979	0.000677886
345	Node 1307	0.00550275	0.280483	0.00142354
346	Node 1308	0.00350175	0.281035	0.000977743
347	Node 1309	0.00650325	0.262164	0.00101091
348	Node 131	0.00650325	0.29423	0.0021972
349	Node 1310	0.00550275	0.264873	0.000829013
350	Node 1311	0.0030015	0.290426	0.00103709
351	Node 1312	0.0050025	0.26526	0.00087921
352	Node 1313	0.0050025	0.290383	0.00164316
353	Node 1314	0.00250125	0.285205	0.000628835
354	Node 1315	0.00650325	0.291102	0.00179624
355	Node 1316	0.008004	0.254617	0.000988998
356	Node 1317	0.00650325	0.272306	0.00133888
357	Node 1318	0.0070035	0.276985	0.00155839
358	Node 1319	0.004002	0.278878	0.00109509
359	Node 132	0.00450225	0.265295	0.000640554
360	Node 1320	0.004002	0.284231	0.000760316
361	Node 1321	0.0030015	0.283144	0.000797079
362	Node 1322	0.00550275	0.253616	0.000645301
363	Node 1323	0.004002	0.285571	0.00111919
364	Node 1324	0.0070035	0.292508	0.00234376
365	Node 1325	0.006003	0.286349	0.00189273
366	Node 1326	0.00550275	0.287667	0.00151201
367	Node 1327	0.00450225	0.286103	0.00136332
368	Node 1328	0.004002	0.287419	0.00153693
369	Node 1329	0.00650325	0.256414	0.000761874
370	Node 133	0.0070035	0.288206	0.00237269
371	Node 1330	0.006003	0.289794	0.00206366
372	Node 1331	0.00250125	0.286267	0.000739483
373	Node 1332	0.00350175	0.285816	0.000873914
374	Node 1333	0.00350175	0.274588	0.000878073
375	Node 1334	0.006003	0.250595	0.000537262
376	Node 1335	0.0050025	0.290215	0.00170002
377	Node 1336	0.0030015	0.28746	0.00107698
378	Node 1337	0.006003	0.284636	0.00168049
379	Node 1338	0.004002	0.292894	0.00151299
380	Node 1339	0.00250125	0.283909	0.000623483
381	Node 134	0.006003	0.294707	0.00204687
382	Node 1340	0.0030015	0.269989	0.000582083
383	Node 1341	0.00450225	0.282504	0.00107017
384	Node 1342	0.004002	0.283385	0.00104169
385	Node 1343	0.004002	0.293066	0.00144836
386	Node 1344	0.0030015	0.278025	0.000714628
387	Node 1345	0.00450225	0.285164	0.0014854
388	Node 1346	0.006003	0.288539	0.00184198
389	Node 1347	0.004002	0.259173	0.000396022
390	Node 1348	0.008004	0.255954	0.00102135
391	Node 1349	0.0030015	0.290933	0.00111686
392	Node 135	0.00550275	0.289794	0.00152003
393	Node 1350	0.00550275	0.266854	0.000855359
394	Node 1351	0.00450225	0.275117	0.000898844
395	Node 1352	0.004002	0.288956	0.001291
396	Node 1353	0.006003	0.28407	0.00166023
397	Node 1354	0.0070035	0.294144	0.00276344
398	Node 1355	0.00450225	0.276563	0.000953415
399	Node 1356	0.00550275	0.287585	0.0016344
400	Node 1357	0.00550275	0.263581	0.000882128
401	Node 1358	0.0050025	0.287048	0.00121797
402	Node 1359	0.006003	0.292551	0.00211103
403	Node 136	0.002001	0.291187	0.00065147
404	Node 1360	0.00550275	0.283265	0.00154914
405	Node 1361	0.00450225	0.284596	0.00114526
406	Node 1362	0.00550275	0.284231	0.00137068
407	Node 1363	0.0050025	0.275914	0.00105743
408	Node 1364	0.004002	0.290721	0.00151895
409	Node 1365	0.004002	0.282385	0.00127349
410	Node 1366	0.00550275	0.275991	0.00116916
411	Node 1367	0.00450225	0.281312	0.00109304
412	Node 1368	0.00550275	0.279933	0.00149967
413	Node 1369	0.00150075	0.305704	0.000761382
414	Node 137	0.004002	0.285245	0.00104716
415	Node 1370	0.00450225	0.287543	0.00125304
416	Node 1371	0.008004	0.273948	0.00149128
417	Node 1372	0.00450225	0.25368	0.000472673
418	Node 1373	0.00350175	0.274588	0.000726656
419	Node 1374	0.0050025	0.278373	0.00105708
420	Node 1375	0.0070035	0.290341	0.00215355
421	Node 1376	0.0050025	0.27164	0.000998395
422	Node 1377	0.0030015	0.274174	0.000562169
423	Node 1378	0.006003	0.280247	0.00165952
424	Node 1379	0.004002	0.269698	0.000670206
425	Node 138	0.004002	0.291995	0.00170895
426	Node 1380	0.0070035	0.27818	0.00167856
427	Node 1381	0.00350175	0.269771	0.000551123
428	Node 1382	0.0050025	0.289878	0.00161073
429	Node 1383	0.006003	0.287957	0.0019431
430	Node 1384	0.00550275	0.285245	0.0018125
431	Node 1385	0.00850425	0.25132	0.000685952
432	Node 1386	0.00550275	0.281867	0.00149943
433	Node 1387	0.00550275	0.287833	0.00152972
434	Node 1388	0.006003	0.280798	0.00165046
435	Node 1389	0.00450225	0.275914	0.00107974
436	Node 139	0.00550275	0.284798	0.00148525
437	Node 1390	0.00750375	0.284515	0.00203904
438	Node 1391	0.00350175	0.295273	0.0012936
439	Node 1392	0.00450225	0.288831	0.00142767
440	Node 1393	0.004002	0.285164	0.00120125
441	Node 1394	0.0050025	0.268214	0.000795209
442	Node 1395	0.00450225	0.288873	0.00150801
443	Node 1396	0.0050025	0.27489	0.00100888
444	Node 1397	0.0050025	0.264979	0.000819247
445	Node 1398	0.00350175	0.270574	0.000584257
446	Node 1399	0.006003	0.295404	0.00239207
447	Node 14	0.00350175	0.310741	0.00171251
448	Node 140	0.0050025	0.289291	0.00167191
449	Node 1400	0.0050025	0.288623	0.00155308
450	Node 1401	0.006003	0.297161	0.00225584
451	Node 1402	0.0050025	0.276029	0.00096328
452	Node 1403	0.004002	0.282664	0.00116228
453	Node 1404	0.004002	0.281668	0.000856456
454	Node 1405	0.002001	0.271566	0.000443533
455	Node 1406	0.004002	0.287792	0.00145301
456	Node 1407	0.00450225	0.270611	0.00110748
457	Node 1408	0.0030015	0.277639	0.000662794
458	Node 1409	0.00550275	0.285164	0.00142668
459	Node 141	0.006003	0.291442	0.00196903
460	Node 1410	0.0030015	0.295361	0.00115201
461	Node 1411	0.00350175	0.275686	0.000717835
462	Node 1412	0.00150075	0.292765	0.000519654
463	Node 1413	0.004002	0.282424	0.00103779
464	Node 1414	0.006003	0.285571	0.00195629
465	Node 1415	0.00750375	0.281827	0.00184894
466	Node 1416	0.00550275	0.287833	0.00169714
467	Node 1417	0.004002	0.275762	0.000691516
468	Node 1418	0.0030015	0.289752	0.000900414
469	Node 1419	0.004002	0.28488	0.00119681
470	Node 142	0.0030015	0.280837	0.000741651
471	Node 1420	0.00250125	0.265401	0.00045281
472	Node 1421	0.006003	0.274739	0.00125749
473	Node 1422	0.0050025	0.290552	0.00146839
474	Node 1423	0.00650325	0.271493	0.0014898
475	Node 1424	0.0070035	0.281035	0.00163702
476	Node 1425	0.004002	0.271198	0.000721533
477	Node 1426	0.004002	0.290764	0.00123181
478	Node 1427	0.00250125	0.301554	0.00130463
479	Node 1428	0.00150075	0.290046	0.000518907
480	Node 1429	0.0070035	0.284151	0.0017064
481	Node 143	0.00550275	0.289165	0.00161336
482	Node 1430	0.00350175	0.284555	0.000975037
483	Node 1431	0.0050025	0.293798	0.00190063
484	Node 1432	0.004002	0.282185	0.00108405
485	Node 1433	0.00850425	0.274701	0.00195428
486	Node 1434	0.006003	0.285164	0.00186773
487	Node 1435	0.004002	0.283265	0.00103288
488	Node 1436	0.00450225	0.264453	0.000850231
489	Node 1437	0.0050025	0.294968	0.00156132
490	Node 1438	0.00550275	0.297914	0.00232005
491	Node 1439	0.00350175	0.279268	0.00084875
492	Node 144	0.006003	0.270794	0.00110644
493	Node 1440	0.0070035	0.301736	0.00261003
494	Node 1441	0.00550275	0.283225	0.00134069
495	Node 1442	0.006003	0.286636	0.00236222
496	Node 1443	0.0030015	0.277986	0.000768635
497	Node 1444	0.002001	0.280483	0.000503484
498	Node 1445	0.0050025	0.287709	0.00169661
499	Node 1446	0.0030015	0.270867	0.000557692
500	Node 1447	0.00550275	0.247095	0.00051817
501	Node 1448	0.006003	0.270647	0.00113604
502	Node 1449	0.006003	0.2941	0.00212342
503	Node 145	0.004002	0.29523	0.00137004
504	Node 1450	0.006003	0.287916	0.00157858
505	Node 1451	0.00650325	0.285042	0.00195151
506	Node 1452	0.00650325	0.262198	0.00102592
507	Node 1453	0.00450225	0.286883	0.00109274
508	Node 1454	0.0050025	0.285164	0.00156793
509	Node 1455	0.00550275	0.292038	0.00229911
510	Node 1456	0.00450225	0.297647	0.00179825
511	Node 1457	0.00250125	0.273013	0.000529303
512	Node 1458	0.004002	0.277215	0.000707372
513	Node 1459	0.00650325	0.253294	0.000602449
514	Node 146	0.004002	0.289291	0.0014632
515	Node 1460	0.0050025	0.284151	0.00134454
516	Node 1461	0.00350175	0.290721	0.00118633
517	Node 1462	0.0030015	0.296764	0.00117824
518	Node 1463	0.00450225	0.272047	0.000736467
519	Node 1464	0.0070035	0.281907	0.00181909
520	Node 1465	0.00450225	0.294447	0.00172843
521	Node 1466	0.00550275	0.245819	0.000520668
522	Node 1467	0.0050025	0.302512	0.0020106
523	Node 1468	0.00750375	0.284555	0.00183745
524	Node 1469	0.0070035	0.248818	0.000632738
525	Node 147	0.00450225	0.288831	0.00139423
526	Node 1470	0.00550275	0.269734	0.000815796
527	Node 1471	0.004002	0.269443	0.000804658
528	Node 1472	0.006003	0.263373	0.000924634
529	Node 1473	0.00550275	0.284798	0.00162555
530	Node 1474	0.00550275	0.293237	0.00187225
531	Node 1475	0.0070035	0.274399	0.0012376
532	Node 1476	0.00650325	0.287048	0.00225815
533	Node 1477	0.00650325	0.275344	0.00128856
534	Node 1478	0.006003	0.301736	0.00235509
535	Node 1479	0.00250125	0.271529	0.000544039
536	Node 148	0.0050025	0.298447	0.00218598
537	Node 1480	0.00350175	0.275155	0.000733279
538	Node 1481	0.00350175	0.280877	0.000957774
539	Node 1482	0.00250125	0.277755	0.000479868
540	Node 1483	0.00550275	0.297869	0.00201527
541	Node 1484	0.0050025	0.292123	0.00194423
542	Node 1485	0.00750375	0.277562	0.00158692
543	Node 1486	0.00250125	0.286431	0.000687113
544	Node 1487	0.004002	0.26275	0.000507182
545	Node 1488	0.00250125	0.268827	0.000509616
546	Node 1489	0.00550275	0.29571	0.00222061
547	Node 149	0.0050025	0.263964	0.000717009
548	Node 1490	0.00250125	0.276908	0.000567372
549	Node 1491	0.0030015	0.293971	0.00119031
550	Node 1492	0.004002	0.273761	0.000755058
551	Node 1493	0.00650325	0.271088	0.00118684
552	Node 1494	0.004002	0.285694	0.00142642
553	Node 1495	0.004002	0.277755	0.000818945
554	Node 1496	0.0050025	0.271899	0.00103984
555	Node 1497	0.0030015	0.275155	0.000535158
556	Node 1498	0.0070035	0.289458	0.00232546
557	Node 1499	0.004002	0.287667	0.00108574
558	Node 15	0.00250125	0.239832	0.000165106
559	Node 150	0.00450225	0.265789	0.000605036
560	Node 1500	0.0050025	0.278451	0.00125663
561	Node 1501	0.0050025	0.27919	0.00119105
562	Node 1502	0.004002	0.298715	0.00163182
563	Node 1503	0.00350175	0.267783	0.000735141
564	Node 1504	0.0050025	0.291569	0.00170765
565	Node 1505	0.0030015	0.270208	0.00054495
566	Node 1506	0.00750375	0.28064	0.00191823
567	Node 1507	0.00550275	0.277677	0.00132687
568	Node 1508	0.00250125	0.287792	0.000782299
569	Node 1509	0.002001	0.288831	0.000676397
570	Node 151	0.00550275	0.280877	0.00137558
571	Node 1510	0.004002	0.275193	0.000946269
572	Node 1511	0.00550275	0.29298	0.00175704
573	Node 1512	0.004002	0.299476	0.00136805
574	Node 1513	0.004002	0.273013	0.000864416
575	Node 1514	0.00450225	0.284191	0.00126427
576	Node 1515	0.00850425	0.264698	0.00127632
577	Node 1516	0.006003	0.268034	0.000948261
578	Node 1517	0.00450225	0.26519	0.000553036
579	Node 1518	0.002001	0.300647	0.000767789
580	Node 1519	0.00550275	0.300918	0.00240146
581	Node 152	0.00350175	0.256545	0.000343852
582	Node 1520	0.006003	0.291825	0.00207372
583	Node 1521	0.00550275	0.269371	0.00106206
584	Node 1522	0.004002	0.285001	0.00124814
585	Node 1523	0.0030015	0.282225	0.00068213
586	Node 1524	0.006003	0.280011	0.00156914
587	Node 1525	0.004002	0.300828	0.00229678
588	Node 1526	0.00550275	0.279034	0.0011736
589	Node 1527	0.0010005	0.295492	0.000333425
590	Node 1528	0.00650325	0.2965	0.00244401
591	Node 1529	0.0030015	0.290383	0.00107254
592	Node 153	0.0050025	0.277446	0.00123712
593	Node 1530	0.00750375	0.278723	0.00167901
594	Node 1531	0.00650325	0.289626	0.00220547
595	Node 1532	0.0030015	0.268755	0.000593119
596	Node 1533	0.00950475	0.271345	0.00174451
597	Node 1534	0.00450225	0.28904	0.00137417
598	Node 1535	0.00550275	0.280404	0.00128328
599	Node 1536	0.004002	0.297293	0.00146382
600	Node 1537	0.00650325	0.285042	0.00182706
601	Node 1538	0.006003	0.274437	0.00124815
602	Node 1539	0.004002	0.277562	0.00104419
603	Node 154	0.00750375	0.299521	0.00263731
604	Node 1540	0.0030015	0.291272	0.00108254
605	Node 1541	0.002001	0.268466	0.000366777
606	Node 1542	0.006003	0.266001	0.000939272
607	Node 1543	0.00550275	0.295142	0.00234896
608	Node 1544	0.006003	0.306925	0.00295542
609	Node 1545	0.002001	0.28549	0.000620374
610	Node 1546	0.0030015	0.275003	0.000593377
611	Node 1547	0.006003	0.285653	0.00181054
612	Node 1548	0.00550275	0.297382	0.00237792
613	Node 1549	0.0030015	0.275762	0.000797369
614	Node 155	0.008004	0.26586	0.0016037
615	Node 1550	0.006003	0.28005	0.00137275
616	Node 1551	0.00550275	0.273911	0.00106132
617	Node 1552	0.0030015	0.268034	0.00054499
618	Node 1553	0.00650325	0.274852	0.00133511
619	Node 1554	0.00450225	0.28143	0.00111955
620	Node 1555	0.00650325	0.282385	0.00147694
621	Node 1556	0.00450225	0.295099	0.00176161
622	Node 1557	0.00650325	0.294664	0.00230816
623	Node 1558	0.00550275	0.278684	0.001243
624	Node 1559	0.00750375	0.250564	0.000615204
625	Node 156	0.00550275	0.266925	0.00100907
626	Node 1560	0.0030015	0.273648	0.000589056
627	Node 1561	0.0050025	0.267927	0.00079455
628	Node 1562	0.004002	0.281272	0.00108472
629	Node 1563	0.0050025	0.272418	0.000974747
630	Node 1564	0.006003	0.272715	0.00129517
631	Node 1565	0.002001	0.304494	0.00100115
632	Node 1566	0.0010005	0.286431	0.000308269
633	Node 1567	0.00850425	0.282225	0.00188006
634	Node 1568	0.0070035	0.28971	0.00190413
635	Node 1569	0.00350175	0.266427	0.000558982
636	Node 157	0.0030015	0.25465	0.000324885
637	Node 1570	0.004002	0.270062	0.000725203
638	Node 1571	0.004002	0.283586	0.00101036
639	Node 1572	0.00450225	0.266925	0.000684713
640	Node 1573	0.0050025	0.261992	0.000745293
641	Node 1574	0.0070035	0.294447	0.00266082
642	Node 1575	0.006003	0.298358	0.00268662
643	Node 1576	0.00650325	0.28064	0.00162573
644	Node 1577	0.00650325	0.268611	0.00110206
645	Node 1578	0.00450225	0.270501	0.0008646
646	Node 1579	0.00550275	0.285449	0.00173307
647	Node 158	0.0050025	0.284312	0.00152112
648	Node 1580	0.00750375	0.292851	0.00241935
649	Node 1581	0.004002	0.278529	0.000854485
650	Node 1582	0.0070035	0.289962	0.00232113
651	Node 1583	0.00250125	0.286965	0.000698464
652	Node 1584	0.00650325	0.293927	0.0022859
653	Node 1585	0.00750375	0.288873	0.00230233
654	Node 1586	0.006003	0.287709	0.00185778
655	Node 1587	0.00550275	0.272084	0.00105958
656	Node 1588	0.00450225	0.303938	0.00201296
657	Node 1589	0.0050025	0.28775	0.00147536
658	Node 159	0.00450225	0.288998	0.00141806
659	Node 1590	0.0030015	0.286349	0.000871717
660	Node 1591	0.004002	0.268538	0.000612119
661	Node 1592	0.006003	0.293582	0.00247351
662	Node 1593	0.0090045	0.252303	0.000736774
663	Node 1594	0.004002	0.292894	0.00137841
664	Node 1595	0.0050025	0.274814	0.00117226
665	Node 1596	0.004002	0.277138	0.00107892
666	Node 1597	0.004002	0.270977	0.000808411
667	Node 1598	0.0050025	0.280168	0.00113418
668	Node 1599	0.004002	0.282824	0.00101934
669	Node 16	0.00150075	0.2965	0.0005703
670	Node 160	0.00250125	0.283104	0.000857736
671	Node 1600	0.00450225	0.292594	0.00177226
672	Node 1601	0.00250125	0.293237	0.00101403
673	Node 1602	0.00550275	0.270026	0.00092895
674	Node 1603	0.00250125	0.276067	0.00055602
675	Node 1604	0.00350175	0.278373	0.000792018
676	Node 1605	0.00450225	0.279424	0.000948267
677	Node 1606	0.0050025	0.290257	0.00144808
678	Node 1607	0.0030015	0.288789	0.000887685
679	Node 1608	0.004002	0.277485	0.000776137
680	Node 1609	0.004002	0.27201	0.000754259
681	Node 161	0.00350175	0.278801	0.000901586
682	Node 1610	0.0070035	0.263408	0.000943192
683	Node 1611	0.0050025	0.291697	0.00153275
684	Node 1612	0.0070035	0.259779	0.00101537
685	Node 1613	0.00250125	0.275344	0.00055344
686	Node 1614	0.0030015	0.280286	0.000704287
687	Node 1615	0.0030015	0.272901	0.000525859
688	Node 1616	0.00650325	0.282305	0.00175394
689	Node 1617	0.004002	0.271088	0.000872225
690	Node 1618	0.00650325	0.283989	0.00184872
691	Node 1619	0.008004	0.268863	0.00122683
692	Node 162	0.00550275	0.273761	0.00104122
693	Node 1620	0.00550275	0.258938	0.000736034
694	Node 1621	0.0030015	0.28549	0.000990605
695	Node 1622	0.00550275	0.273573	0.00112241
696	Node 1623	0.0050025	0.280877	0.00107033
697	Node 1624	0.002001	0.284474	0.00056137
698	Node 1625	0.00650325	0.267425	0.00111088
699	Node 1626	0.0050025	0.289458	0.00169716
700	Node 1627	0.00550275	0.275876	0.00130905
701	Node 1628	0.00550275	0.249844	0.00049501
702	Node 1629	0.0070035	0.288998	0.00202704
703	Node 163	0.00550275	0.278141	0.00119166
704	Node 1630	0.00450225	0.29106	0.00119056
705	Node 1631	0.00450225	0.276602	0.00107313
706	Node 1632	0.00650325	0.279541	0.00157742
707	Node 1633	0.00350175	0.291995	0.00124968
708	Node 1634	0.004002	0.288331	0.00130642
709	Node 1635	0.00550275	0.289375	0.0016024
710	Node 1636	0.0030015	0.281867	0.000678647
711	Node 1637	0.00650325	0.274136	0.0014194
712	Node 1638	0.0070035	0.274286	0.00131972
713	Node 1639	0.00450225	0.290215	0.00161852
714	Node 164	0.006003	0.284353	0.00181703
715	Node 1640	0.00650325	0.281867	0.00168907
716	Node 1641	0.00550275	0.30119	0.00238499
717	Node 1642	0.0050025	0.290806	0.00189644
718	Node 1643	0.00550275	0.283506	0.00160359
719	Node 1644	0.00550275	0.281629	0.00140911
720	Node 1645	0.0030015	0.275079	0.000763008
721	Node 1646	0.00250125	0.282544	0.000766441
722	Node 1647	0.004002	0.292508	0.0015976
723	Node 1648	0.0030015	0.262474	0.000421652
724	Node 1649	0.00350175	0.286801	0.000942889
725	Node 165	0.0050025	0.289124	0.00181275
726	Node 1650	0.004002	0.289207	0.00132349
727	Node 1651	0.004002	0.261205	0.000467057
728	Node 1652	0.004002	0.275458	0.000867687
729	Node 1653	0.00350175	0.271419	0.000719163
730	Node 1654	0.006003	0.270977	0.00110117
731	Node 1655	0.0050025	0.296544	0.00159331
732	Node 1656	0.00350175	0.287378	0.00109488
733	Node 1657	0.00350175	0.253906	0.000407458
734	Node 1658	0.00850425	0.283425	0.00222962
735	Node 1659	0.00250125	0.292294	0.0008663
736	Node 166	0.00550275	0.291953	0.00200294
737	Node 1660	0.0030015	0.255954	0.000433206
738	Node 1661	0.006003	0.293281	0.00208773
739	Node 1662	0.00550275	0.273761	0.00124884
740	Node 1663	0.00550275	0.292422	0.00167762
741	Node 1664	0.00550275	0.299745	0.00262989
742	Node 1665	0.006003	0.290173	0.00173793
743	Node 1666	0.0050025	0.278529	0.00103857
744	Node 1667	0.00250125	0.259847	0.000384275
745	Node 1668	0.00850425	0.293151	0.00303379
746	Node 1669	0.00550275	0.297205	0.00228972
747	Node 167	0.006003	0.28746	0.00177424
748	Node 1670	0.00650325	0.273125	0.0013666
749	Node 1671	0.00750375	0.269989	0.00157772
750	Node 1672	0.004002	0.262888	0.000579692
751	Node 1673	0.004002	0.28639	0.000779119
752	Node 1674	0.00550275	0.269298	0.000866291
753	Node 1675	0.006003	0.268719	0.000991431
754	Node 1676	0.00650325	0.274701	0.0012569
755	Node 1677	0.00550275	0.300015	0.00231724
756	Node 1678	0.004002	0.274023	0.000894984
757	Node 1679	0.0050025	0.278762	0.00129424
758	Node 168	0.00350175	0.277254	0.000757574
759	Node 1680	0.00450225	0.278917	0.00109281
760	Node 1681	0.00450225	0.285286	0.00107553
761	Node 1682	0.006003	0.299655	0.00274116
762	Node 1683	0.00150075	0.27962	0.000389571
763	Node 1684	0.006003	0.269407	0.00113997
764	Node 1685	0.00550275	0.272678	0.00104782
765	Node 1686	0.00550275	0.27687	0.00126835
766	Node 1687	0.00350175	0.277909	0.000908312
767	Node 1688	0.00350175	0.290552	0.00116483
768	Node 1689	0.00250125	0.265824	0.000361953
769	Node 169	0.00250125	0.296104	0.000894421
770	Node 1690	0.0050025	0.29672	0.00168553
771	Node 1691	0.0070035	0.295404	0.00259615
772	Node 1692	0.00650325	0.298225	0.00240817
773	Node 1693	0.0030015	0.274437	0.000640776
774	Node 1694	0.008004	0.26066	0.00116121
775	Node 1695	0.0070035	0.28549	0.00198002
776	Node 1696	0.00450225	0.279894	0.00100979
777	Node 1697	0.0030015	0.274966	0.000611144
778	Node 1698	0.0070035	0.282944	0.00193687
779	Node 1699	0.004002	0.263442	0.000593262
780	Node 17	0.008004	0.273199	0.0015854
781	Node 170	0.002001	0.29961	0.000896732
782	Node 1700	0.00350175	0.293539	0.000983591
783	Node 1701	0.004002	0.301236	0.00170701
784	Node 1702	0.006003	0.284272	0.00179479
785	Node 1703	0.0050025	0.267389	0.000797431
786	Node 1704	0.006003	0.272195	0.00114434
787	Node 1705	0.006003	0.289668	0.00183231
788	Node 1706	0.00250125	0.286595	0.00081234
789	Node 1707	0.0050025	0.29694	0.0020423
790	Node 1708	0.00450225	0.280443	0.00111828
791	Node 1709	0.006003	0.285408	0.0017003
792	Node 171	0.004002	0.286144	0.00105133
793	Node 1710	0.008004	0.274626	0.00177946
794	Node 1711	0.00350175	0.287957	0.00107919
795	Node 1712	0.00450225	0.286021	0.0014599
796	Node 1713	0.00250125	0.282784	0.000759571
797	Node 1714	0.00450225	0.275003	0.000821154
798	Node 1715	0.00250125	0.266462	0.000444257
799	Node 1716	0.00750375	0.285816	0.00204884
800	Node 1717	0.00250125	0.266889	0.000326441
801	Node 1718	0.00450225	0.285612	0.00133684
802	Node 1719	0.00450225	0.266676	0.000829898
803	Node 172	0.0030015	0.289668	0.000971849
804	Node 1720	0.00550275	0.274777	0.00135789
805	Node 1721	0.00350175	0.280247	0.000936553
806	Node 1722	0.0090045	0.277716	0.00196323
807	Node 1723	0.00250125	0.270172	0.000606194
808	Node 1724	0.00250125	0.283506	0.000546404
809	Node 1725	0.004002	0.281668	0.00109261
810	Node 1726	0.00550275	0.252878	0.000633877
811	Node 1727	0.002001	0.277292	0.000425151
812	Node 1728	0.00650325	0.285368	0.00217364
813	Node 1729	0.00650325	0.283627	0.00174925
814	Node 173	0.00450225	0.288248	0.00177531
815	Node 1730	0.0050025	0.251288	0.000523229
816	Node 1731	0.0050025	0.26526	0.000906937
817	Node 1732	0.00550275	0.270354	0.000877091
818	Node 1733	0.00350175	0.269516	0.000714796
819	Node 1734	0.0070035	0.280798	0.00180758
820	Node 1735	0.0030015	0.285123	0.000668744
821	Node 1736	0.00450225	0.290806	0.0013188
822	Node 1737	0.004002	0.285286	0.00123693
823	Node 1738	0.004002	0.298536	0.00149157
824	Node 1739	0.00550275	0.279346	0.00139421
825	Node 174	0.0030015	0.282944	0.000766226
826	Node 1740	0.00450225	0.292337	0.00148178
827	Node 1741	0.00350175	0.278529	0.000884197
828	Node 1742	0.0070035	0.276334	0.00153008
829	Node 1743	0.00650325	0.280168	0.00153881
830	Node 1744	0.0050025	0.274777	0.00107166
831	Node 1745	0.008004	0.286226	0.00190016
832	Node 1746	0.00550275	0.286636	0.00157275
833	Node 1747	0.00550275	0.285327	0.0013382
834	Node 1748	0.004002	0.274512	0.000894975
835	Node 1749	0.0050025	0.287833	0.00176428
836	Node 175	0.00450225	0.289165	0.00143801
837	Node 1750	0.00450225	0.290595	0.0016444
838	Node 1751	0.00350175	0.282066	0.000724758
839	Node 1752	0.00650325	0.274663	0.00143453
840	Node 1753	0.00250125	0.289291	0.000852777
841	Node 1754	0.004002	0.287709	0.00118905
842	Node 1755	0.00650325	0.263825	0.000972899
843	Node 1756	0.004002	0.278451	0.000830867
844	Node 1757	0.006003	0.259408	0.000752615
845	Node 1758	0.004002	0.303154	0.00151155
846	Node 1759	0.00450225	0.281391	0.000894772
847	Node 176	0.00250125	0.285001	0.000667418
848	Node 1760	0.002001	0.299521	0.000804289
849	Node 1761	0.00450225	0.256315	0.000508764
850	Node 1762	0.00350175	0.285449	0.00102898
851	Node 1763	0.004002	0.26313	0.000463226
852	Node 1764	0.00250125	0.280404	0.000861612
853	Node 1765	0.0070035	0.283989	0.0021843
854	Node 1766	0.00450225	0.297825	0.0017704
855	Node 1767	0.006003	0.282624	0.0018696
856	Node 1768	0.00450225	0.288748	0.00163351
857	Node 1769	0.0050025	0.294014	0.00178312
858	Node 177	0.002001	0.27455	0.000598796
859	Node 1770	0.00450225	0.275382	0.0010117
860	Node 1771	0.00450225	0.311759	0.00224764
861	Node 1772	0.00550275	0.288331	0.00177571
862	Node 1773	0.006003	0.280601	0.00155951
863	Node 1774	0.0030015	0.288082	0.00110921
864	Node 1775	0.004002	0.289249	0.00107637
865	Node 1776	0.00850425	0.273723	0.00163322
866	Node 1777	0.00850425	0.280129	0.00222121
867	Node 1778	0.0050025	0.282784	0.00119376
868	Node 1779	0.0050025	0.305098	0.00228087
869	Node 178	0.00350175	0.285083	0.00112533
870	Node 1780	0.004002	0.276067	0.00095511
871	Node 1781	0.0050025	0.275344	0.00113077
872	Node 1782	0.004002	0.265895	0.00077273
873	Node 1783	0.0070035	0.289417	0.00248536
874	Node 1784	0.004002	0.281549	0.000945973
875	Node 1785	0.0050025	0.272306	0.000886224
876	Node 1786	0.00350175	0.259005	0.000416338
877	Node 1787	0.00850425	0.27919	0.00207821
878	Node 1788	0.006003	0.289082	0.00195815
879	Node 1789	0.0070035	0.273573	0.00155074
880	Node 179	0.004002	0.263096	0.000482293
881	Node 1790	0.006003	0.278529	0.00137016
882	Node 1791	0.004002	0.281312	0.00106803
883	Node 1792	0.0070035	0.286185	0.00224323
884	Node 1793	0.0070035	0.278025	0.00158348
885	Node 1794	0.00450225	0.281867	0.00123292
886	Node 1795	0.00250125	0.268322	0.000375819
887	Node 1796	0.00650325	0.29747	0.00240594
888	Node 1797	0.00750375	0.26843	0.00135288
889	Node 1798	0.00250125	0.277986	0.000702125
890	Node 1799	0.004002	0.282026	0.00135781
891	Node 18	0.00950475	0.28488	0.00273334
892	Node 180	0.006003	0.287089	0.00161429
893	Node 1800	0.00650325	0.271124	0.00114236
894	Node 1801	0.00450225	0.286636	0.00139404
895	Node 1802	0.00550275	0.279073	0.00127186
896	Node 1803	0.004002	0.287626	0.00104115
897	Node 1804	0.0070035	0.281549	0.00179517
898	Node 1805	0.004002	0.282544	0.00109539
899	Node 1806	0.004002	0.29423	0.00142106
900	Node 1807	0.00450225	0.288082	0.00163472
901	Node 1808	0.00450225	0.296984	0.00186483
902	Node 1809	0.0050025	0.271161	0.000788122
903	Node 181	0.0050025	0.281312	0.00117741
904	Node 1810	0.00350175	0.283144	0.000858583
905	Node 1811	0.00950475	0.278025	0.00208962
906	Node 1812	0.002001	0.281629	0.000511493
907	Node 1813	0.00350175	0.287916	0.00106246
908	Node 1814	0.00450225	0.285939	0.0015061
909	Node 1815	0.00350175	0.282904	0.00100609
910	Node 1816	0.006003	0.286842	0.00171694
911	Node 1817	0.0050025	0.262784	0.000769321
912	Node 1818	0.0030015	0.294404	0.000988401
913	Node 1819	0.002001	0.30119	0.000817305
914	Node 182	0.004002	0.295186	0.00150294
915	Node 1820	0.0070035	0.285857	0.00225786
916	Node 1821	0.004002	0.273013	0.000728493
917	Node 1822	0.004002	0.297736	0.00148128
918	Node 1823	0.00450225	0.255594	0.000460728
919	Node 1824	0.006003	0.293237	0.0020287
920	Node 1825	0.0050025	0.293755	0.00185341
921	Node 1826	0.00650325	0.288123	0.00178762
922	Node 1827	0.006003	0.282225	0.00161535
923	Node 1828	0.00750375	0.284434	0.00200794
924	Node 1829	0.0070035	0.294317	0.00253538
925	Node 183	0.0050025	0.280877	0.00120665
926	Node 1830	0.0050025	0.278606	0.00105059
927	Node 1831	0.00550275	0.290215	0.00146532
928	Node 1832	0.00850425	0.272864	0.00162593
929	Node 1833	0.00250125	0.269516	0.00044272
930	Node 1834	0.004002	0.28992	0.00153838
931	Node 1835	0.0070035	0.270099	0.00136245
932	Node 1836	0.006003	0.275458	0.00134611
933	Node 1837	0.00450225	0.280365	0.00110345
934	Node 1838	0.00550275	0.278529	0.00120048
935	Node 1839	0.00650325	0.287833	0.00203416
936	Node 184	0.006003	0.288248	0.00188478
937	Node 1840	0.00650325	0.279151	0.00169635
938	Node 1841	0.0030015	0.290341	0.00104619
939	Node 1842	0.00450225	0.285001	0.00111104
940	Node 1843	0.00550275	0.282066	0.00122092
941	Node 1844	0.006003	0.305424	0.00263892
942	Node 1845	0.004002	0.28639	0.000964591
943	Node 1846	0.006003	0.278296	0.00128032
944	Node 1847	0.006003	0.287378	0.00167726
945	Node 1848	0.00450225	0.287502	0.00122397
946	Node 1849	0.00450225	0.267139	0.000885117
947	Node 185	0.00550275	0.258536	0.000650415
948	Node 1850	0.00650325	0.278412	0.00180249
949	Node 1851	0.00550275	0.276143	0.00119174
950	Node 1852	0.006003	0.292251	0.0020955
951	Node 1853	0.00450225	0.275155	0.000864051
952	Node 1854	0.0070035	0.293841	0.00222853
953	Node 1855	0.00650325	0.275953	0.00122721
954	Node 1856	0.00550275	0.294057	0.00187584
955	Node 1857	0.00450225	0.288082	0.0015461
956	Node 1858	0.00250125	0.27919	0.000651949
957	Node 1859	0.00450225	0.26988	0.000939513
958	Node 186	0.00450225	0.274136	0.0010213
959	Node 1860	0.00550275	0.278025	0.00133189
960	Node 1861	0.0050025	0.292038	0.00178914
961	Node 1862	0.00450225	0.28829	0.00148975
962	Node 1863	0.0070035	0.273723	0.00157574
963	Node 1864	0.00650325	0.286924	0.00178156
964	Node 1865	0.0070035	0.292851	0.00255522
965	Node 1866	0.0050025	0.254715	0.0005195
966	Node 1867	0.00550275	0.298403	0.00242071
967	Node 1868	0.00450225	0.267604	0.00074011
968	Node 1869	0.0070035	0.277138	0.00185287
969	Node 187	0.006003	0.265155	0.000752523
970	Node 1870	0.0070035	0.288831	0.00226499
971	Node 1871	0.0070035	0.287957	0.00199204
972	Node 1872	0.0070035	0.277215	0.00151444
973	Node 1873	0.0050025	0.286021	0.00141313
974	Node 1874	0.0070035	0.271899	0.00116633
975	Node 1875	0.0090045	0.286062	0.00259718
976	Node 1876	0.004002	0.291314	0.00124585
977	Node 1877	0.006003	0.282504	0.00158334
978	Node 1878	0.0030015	0.281787	0.000796351
979	Node 1879	0.00250125	0.278451	0.000580569
980	Node 188	0.00550275	0.290215	0.00245663
981	Node 1880	0.0105053	0.299655	0.00390234
982	Node 1881	0.00350175	0.26586	0.000509143
983	Node 1882	0.004002	0.240496	0.00038157
984	Node 1883	0.00650325	0.275876	0.00143284
985	Node 1884	0.00450225	0.281193	0.00127911
986	Node 1885	0.0070035	0.287709	0.00235394
987	Node 1886	0.00750375	0.292722	0.00244727
988	Node 1887	0.0050025	0.302055	0.00242122
989	Node 1888	0.004002	0.288123	0.00138919
990	Node 1889	0.00250125	0.301326	0.00110835
991	Node 189	0.00450225	0.259173	0.000602666
992	Node 1890	0.00350175	0.286267	0.00107591
993	Node 1891	0.00550275	0.282225	0.00129906
994	Node 1892	0.00450225	0.27072	0.000921073
995	Node 1893	0.0050025	0.275953	0.00105644
996	Node 1894	0.004002	0.284717	0.000991122
997	Node 1895	0.00650325	0.266143	0.00105408
998	Node 1896	0.004002	0.274588	0.000785627
999	Node 1897	0.006003	0.277369	0.00154925
1000	Node 1898	0.00550275	0.27164	0.00104026
1001	Node 1899	0.00250125	0.279268	0.000530611
1002	Node 19	0.0070035	0.276985	0.00133491
1003	Node 190	0.00650325	0.280404	0.00156169
1004	Node 1900	0.00450225	0.272121	0.00103244
1005	Node 1901	0.00450225	0.274249	0.000932468
1006	Node 1902	0.00650325	0.281114	0.00134092
1007	Node 1903	0.00750375	0.278606	0.00158654
1008	Node 1904	0.00550275	0.271014	0.00107729
1009	Node 1905	0.00650325	0.290552	0.00213617
1010	Node 1906	0.00450225	0.302787	0.00173705
1011	Node 1907	0.00450225	0.28064	0.00102719
1012	Node 1908	0.00550275	0.281748	0.0016208
1013	Node 1909	0.0050025	0.272269	0.000719616
1014	Node 191	0.0090045	0.291782	0.00274304
1015	Node 1910	0.004002	0.265295	0.000666726
1016	Node 1911	0.00450225	0.278956	0.000905573
1017	Node 1912	0.006003	0.285735	0.00162774
1018	Node 1913	0.0030015	0.299565	0.00121826
1019	Node 1914	0.00350175	0.29051	0.00105282
1020	Node 1915	0.006003	0.292465	0.00205779
1021	Node 1916	0.00450225	0.294057	0.00163318
1022	Node 1917	0.00650325	0.276717	0.00161645
1023	Node 1918	0.00450225	0.284353	0.00146415
1024	Node 1919	0.0050025	0.285164	0.00153637
1025	Node 192	0.004002	0.275231	0.00110139
1026	Node 1920	0.00850425	0.283546	0.00198229
1027	Node 1921	0.00450225	0.283747	0.00126523
1028	Node 1922	0.004002	0.290764	0.00125932
1029	Node 1923	0.004002	0.290299	0.00139611
1030	Node 1924	0.00450225	0.280798	0.00106411
1031	Node 1925	0.00450225	0.278296	0.000951313
1032	Node 1926	0.0070035	0.254812	0.000713867
1033	Node 1927	0.00450225	0.284961	0.00137551
1034	Node 1928	0.008004	0.29818	0.00347671
1035	Node 1929	0.004002	0.287419	0.00106985
1036	Node 193	0.0050025	0.271014	0.00101804
1037	Node 1930	0.00150075	0.271862	0.000340382
1038	Node 1931	0.0050025	0.283466	0.00145066
1039	Node 1932	0.00750375	0.280601	0.00179647
1040	Node 1933	0.0050025	0.285571	0.00143797
1041	Node 1934	0.0030015	0.294447	0.00119642
1042	Node 1935	0.004002	0.277023	0.000885292
1043	Node 1936	0.00450225	0.285164	0.00129868
1044	Node 1937	0.00250125	0.283305	0.000727542
1045	Node 1938	0.002001	0.278141	0.000520042
1046	Node 1939	0.0050025	0.276831	0.00123214
1047	Node 194	0.004002	0.269989	0.00083908
1048	Node 1940	0.00250125	0.276219	0.000718478
1049	Node 1941	0.00450225	0.274588	0.000906318
1050	Node 1942	0.00350175	0.260456	0.000501268
1051	Node 1943	0.004002	0.281589	0.00115869
1052	Node 1944	0.00250125	0.247187	0.000219898
1053	Node 1945	0.00450225	0.272418	0.000844692
1054	Node 1946	0.006003	0.286677	0.00137073
1055	Node 1947	0.00250125	0.279463	0.000675507
1056	Node 1948	0.008004	0.287089	0.00244729
1057	Node 1949	0.006003	0.279463	0.00151482
1058	Node 195	0.0050025	0.312539	0.00235737
1059	Node 1950	0.0030015	0.234212	0.000182706
1060	Node 1951	0.00450225	0.288623	0.00167617
1061	Node 1952	0.00450225	0.287089	0.00147128
1062	Node 1953	0.00650325	0.272678	0.00132568
1063	Node 1954	0.0050025	0.276181	0.000932639
1064	Node 1955	0.006003	0.292551	0.00212009
1065	Node 1956	0.00350175	0.275496	0.000765097
1066	Node 1957	0.0050025	0.28971	0.00157554
1067	Node 1958	0.0030015	0.287833	0.000936037
1068	Node 1959	0.00450225	0.290131	0.00136499
1069	Node 196	0.006003	0.269625	0.000996102
1070	Node 1960	0.00650325	0.269226	0.00101663
1071	Node 1961	0.00650325	0.27687	0.00141511
1072	Node 1962	0.002001	0.282984	0.000523634
1073	Node 1963	0.0050025	0.260185	0.00086893
1074	Node 1964	0.0050025	0.281629	0.00122553
1075	Node 1965	0.004002	0.299207	0.00167122
1076	Node 1966	0.00550275	0.286226	0.00144303
1077	Node 1967	0.006003	0.290806	0.00185499
1078	Node 1968	0.00750375	0.282305	0.00160836
1079	Node 1969	0.006003	0.255561	0.000717375
1080	Node 197	0.00450225	0.274777	0.00098752
1081	Node 1970	0.00450225	0.283828	0.00102441
1082	Node 1971	0.0050025	0.260524	0.000603069
1083	Node 1972	0.0010005	0.293884	0.000444024
1084	Node 1973	0.0030015	0.296192	0.00115463
1085	Node 1974	0.00850425	0.289584	0.00306697
1086	Node 1975	0.0050025	0.271973	0.00088865
1087	Node 1976	0.00550275	0.283747	0.0013214
1088	Node 1977	0.0050025	0.260626	0.000656822
1089	Node 1978	0.00850425	0.26386	0.00126167
1090	Node 1979	0.0050025	0.273573	0.000850763
1091	Node 198	0.00750375	0.295754	0.00307605
1092	Node 1980	0.00250125	0.277138	0.000484236
1093	Node 1981	0.00750375	0.276717	0.00173111
1094	Node 1982	0.004002	0.281708	0.000930676
1095	Node 1983	0.00350175	0.283265	0.00103163
1096	Node 1984	0.0070035	0.281708	0.00189095
1097	Node 1985	0.0050025	0.295012	0.00181548
1098	Node 1986	0.004002	0.288789	0.00099201
1099	Node 1987	0.00350175	0.275041	0.000671789
1100	Node 1988	0.0050025	0.274437	0.00114555
1101	Node 1989	0.00450225	0.273723	0.00120308
1102	Node 199	0.004002	0.285816	0.00104298
1103	Node 1990	0.00350175	0.285205	0.000850218
1104	Node 1991	0.008004	0.30015	0.00275496
1105	Node 1992	0.004002	0.254682	0.000427417
1106	Node 1993	0.0070035	0.276947	0.00155144
1107	Node 1994	0.004002	0.269298	0.000633991
1108	Node 1995	0.00450225	0.287874	0.00120801
1109	Node 1996	0.006003	0.283185	0.00169952
1110	Node 1997	0.004002	0.274626	0.000780767
1111	Node 1998	0.0050025	0.27787	0.00119673
1112	Node 1999	0.00550275	0.275496	0.00103879
1113	Node 2	0.006003	0.273573	0.00109492
1114	Node 20	0.00650325	0.276487	0.00170664
1115	Node 200	0.00550275	0.261581	0.000759947
1116	Node 201	0.006003	0.285776	0.00165051
1117	Node 202	0.004002	0.268466	0.000709561
1118	Node 203	0.0050025	0.300015	0.00206098
1119	Node 204	0.004002	0.270281	0.000827784
1120	Node 205	0.008004	0.2965	0.00305114
1121	Node 206	0.006003	0.287874	0.00206307
1122	Node 207	0.00350175	0.287916	0.00138089
1123	Node 208	0.00250125	0.274211	0.000593618
1124	Node 209	0.00650325	0.265577	0.000970584
1125	Node 21	0.004002	0.282784	0.000916376
1126	Node 210	0.0050025	0.287874	0.0014969
1127	Node 211	0.00350175	0.283546	0.000900837
1128	Node 212	0.00350175	0.304958	0.00128463
1129	Node 213	0.0030015	0.276372	0.000595875
1130	Node 214	0.00350175	0.264488	0.000543726
1131	Node 215	0.00450225	0.281748	0.00122229
1132	Node 216	0.0050025	0.278839	0.00136109
1133	Node 217	0.00650325	0.293841	0.00229941
1134	Node 218	0.004002	0.288165	0.00118194
1135	Node 219	0.0050025	0.286595	0.00153257
1136	Node 22	0.00750375	0.300105	0.0025996
1137	Node 220	0.00550275	0.299117	0.00204672
1138	Node 221	0.00450225	0.269625	0.000947711
1139	Node 222	0.0030015	0.264208	0.000454483
1140	Node 223	0.0050025	0.283747	0.00116746
1141	Node 224	0.00350175	0.286801	0.00117291
1142	Node 225	0.00450225	0.272158	0.00107368
1143	Node 226	0.0030015	0.28147	0.000634178
1144	Node 227	0.00350175	0.282984	0.000987604
1145	Node 228	0.00450225	0.276105	0.000950056
1146	Node 229	0.00450225	0.283586	0.00117507
1147	Node 23	0.0050025	0.294881	0.00175092
1148	Node 230	0.00350175	0.286677	0.00110054
1149	Node 231	0.0030015	0.29051	0.000996815
1150	Node 232	0.0030015	0.273125	0.000608862
1151	Node 233	0.00450225	0.278141	0.00099028
1152	Node 234	0.00350175	0.276258	0.000832281
1153	Node 235	0.00550275	0.298047	0.00227971
1154	Node 236	0.00450225	0.276487	0.00119093
1155	Node 237	0.0050025	0.284393	0.00137379
1156	Node 238	0.00450225	0.288706	0.00135575
1157	Node 239	0.00850425	0.272827	0.00166157
1158	Node 24	0.00650325	0.285653	0.00204952
1159	Node 240	0.004002	0.270427	0.000913201
1160	Node 241	0.00450225	0.302604	0.00223602
1161	Node 242	0.004002	0.283627	0.000950742
1162	Node 243	0.004002	0.285531	0.00115739
1163	Node 244	0.0050025	0.268286	0.000837544
1164	Node 245	0.00750375	0.271088	0.00149211
1165	Node 246	0.0050025	0.279776	0.0013356
1166	Node 247	0.006003	0.26237	0.000683022
1167	Node 248	0.00150075	0.277755	0.000379599
1168	Node 249	0.0050025	0.272752	0.000980392
1169	Node 25	0.00450225	0.300647	0.00169204
1170	Node 250	0.004002	0.273648	0.000801004
1171	Node 251	0.0050025	0.295186	0.00190641
1172	Node 252	0.00650325	0.262198	0.000910136
1173	Node 253	0.00450225	0.271788	0.000770673
1174	Node 254	0.00450225	0.271235	0.000825411
1175	Node 255	0.00350175	0.279737	0.000761565
1176	Node 256	0.00450225	0.278995	0.00104324
1177	Node 257	0.0070035	0.277254	0.00141954
1178	Node 258	0.004002	0.263408	0.000603704
1179	Node 259	0.00550275	0.286103	0.00147462
1180	Node 26	0.00650325	0.28488	0.00190051
1181	Node 260	0.00550275	0.269516	0.00103584
1182	Node 261	0.00550275	0.270026	0.00102936
1183	Node 262	0.00350175	0.258503	0.000452115
1184	Node 263	0.00650325	0.286759	0.00181568
1185	Node 264	0.00450225	0.287957	0.00118924
1186	Node 265	0.00450225	0.258269	0.000627002
1187	Node 266	0.004002	0.286842	0.00126542
1188	Node 267	0.00550275	0.283586	0.00191151
1189	Node 268	0.00350175	0.284515	0.00115542
1190	Node 269	0.0050025	0.284393	0.00147513
1191	Node 27	0.0050025	0.281629	0.00108498
1192	Node 270	0.0050025	0.299476	0.00182996
1193	Node 271	0.00350175	0.278025	0.000858574
1194	Node 272	0.006003	0.28407	0.00171785
1195	Node 273	0.00750375	0.288998	0.00221165
1196	Node 274	0.0070035	0.292508	0.00299057
1197	Node 275	0.0070035	0.274626	0.0015466
1198	Node 276	0.00450225	0.261102	0.000519358
1199	Node 277	0.0050025	0.282106	0.00116893
1200	Node 278	0.00350175	0.288706	0.00110672
1201	Node 279	0.004002	0.257902	0.000472652
1202	Node 28	0.0030015	0.288873	0.00100258
1203	Node 280	0.004002	0.279933	0.00099057
1204	Node 281	0.004002	0.281272	0.00124308
1205	Node 282	0.00250125	0.281867	0.000604336
1206	Node 283	0.006003	0.273536	0.00116354
1207	Node 284	0.00550275	0.270501	0.0010036
1208	Node 285	0.0050025	0.266533	0.000831278
1209	Node 286	0.008004	0.287874	0.00242551
1210	Node 287	0.00650325	0.287792	0.00208649
1211	Node 288	0.008004	0.279268	0.00221076
1212	Node 289	0.0030015	0.290046	0.0010401
1213	Node 29	0.00450225	0.300195	0.00205753
1214	Node 290	0.00250125	0.292551	0.000841981
1215	Node 291	0.0050025	0.286965	0.00169931
1216	Node 292	0.00450225	0.295841	0.00153555
1217	Node 293	0.00450225	0.275003	0.000821475
1218	Node 294	0.00350175	0.288956	0.00099107
1219	Node 295	0.006003	0.295404	0.00211911
1220	Node 296	0.00350175	0.307113	0.00166289
1221	Node 297	0.0050025	0.287585	0.00147974
1222	Node 298	0.00450225	0.281708	0.000959524
1223	Node 299	0.00450225	0.286267	0.00166014
1224	Node 3	0.00450225	0.274174	0.00104286
1225	Node 30	0.00350175	0.279463	0.00074207
1226	Node 300	0.0070035	0.291527	0.00271376
1227	Node 301	0.0030015	0.279698	0.000734431
1228	Node 302	0.00550275	0.282464	0.00129607
1229	Node 303	0.0030015	0.278839	0.000873803
1230	Node 304	0.00350175	0.29298	0.00136278
1231	Node 305	0.0050025	0.295317	0.00203445
1232	Node 306	0.00450225	0.286267	0.00137153
1233	Node 307	0.00450225	0.280483	0.00115483
1234	Node 308	0.00550275	0.27664	0.00131264
1235	Node 309	0.0050025	0.28639	0.00144224
1236	Node 31	0.006003	0.273498	0.00112179
1237	Node 310	0.006003	0.281232	0.00129669
1238	Node 311	0.0090045	0.285042	0.00245136
1239	Node 312	0.006003	0.282624	0.00146758
1240	Node 313	0.00450225	0.28009	0.00113149
1241	Node 314	0.00550275	0.254974	0.000544041
1242	Node 315	0.006003	0.298492	0.00217494
1243	Node 316	0.00750375	0.289962	0.00232766
1244	Node 317	0.00750375	0.277986	0.0016986
1245	Node 318	0.00450225	0.295535	0.00168441
1246	Node 319	0.00450225	0.279502	0.00127189
1247	Node 32	0.004002	0.28009	0.000950665
1248	Node 320	0.00650325	0.269698	0.00110175
1249	Node 321	0.00650325	0.283064	0.00171461
1250	Node 322	0.006003	0.293798	0.00200516
1251	Node 323	0.00650325	0.276755	0.00126683
1252	Node 324	0.00450225	0.296017	0.00176909
1253	Node 325	0.0070035	0.267246	0.00134173
1254	Node 326	0.002001	0.270391	0.000398908
1255	Node 327	0.00750375	0.283144	0.00179166
1256	Node 328	0.00650325	0.269226	0.00104759
1257	Node 329	0.00250125	0.28713	0.000741551
1258	Node 33	0.00550275	0.284231	0.00143004
1259	Node 330	0.00650325	0.278373	0.00164461
1260	Node 331	0.0050025	0.287874	0.00140496
1261	Node 332	0.004002	0.275572	0.000871354
1262	Node 333	0.00350175	0.287709	0.00111544
1263	Node 334	0.00350175	0.283586	0.000999
1264	Node 335	0.0070035	0.283104	0.00192436
1265	Node 336	0.00550275	0.279502	0.00101145
1266	Node 337	0.0070035	0.256677	0.000863421
1267	Node 338	0.0070035	0.290595	0.00222126
1268	Node 339	0.00550275	0.279073	0.00113251
1269	Node 34	0.0030015	0.288456	0.000993598
1270	Node 340	0.0030015	0.273611	0.000634459
1271	Node 341	0.004002	0.286677	0.00113301
1272	Node 342	0.006003	0.256282	0.000749421
1273	Node 343	0.004002	0.278917	0.000901952
1274	Node 344	0.0030015	0.264663	0.000386706
1275	Node 345	0.0050025	0.290426	0.0015597
1276	Node 346	0.00250125	0.278025	0.000520412
1277	Node 347	0.004002	0.291697	0.00136209
1278	Node 348	0.00350175	0.273237	0.000850084
1279	Node 349	0.0050025	0.286801	0.00173141
1280	Node 35	0.0030015	0.291145	0.00110109
1281	Node 350	0.006003	0.293151	0.00204177
1282	Node 351	0.00550275	0.284312	0.00175713
1283	Node 352	0.00250125	0.28488	0.000740865
1284	Node 353	0.0030015	0.29979	0.00120296
1285	Node 354	0.00950475	0.281549	0.00213613
1286	Node 355	0.006003	0.28598	0.00164468
1287	Node 356	0.0050025	0.29672	0.00196981
1288	Node 357	0.00650325	0.264909	0.00106608
1289	Node 358	0.00550275	0.259543	0.000675167
1290	Node 359	0.00450225	0.289626	0.0017192
1291	Node 36	0.0070035	0.293927	0.00243153
1292	Node 360	0.00350175	0.272938	0.00075234
1293	Node 361	0.004002	0.302466	0.00142987
1294	Node 362	0.004002	0.29298	0.00142099
1295	Node 363	0.004002	0.28829	0.00133921
1296	Node 364	0.00550275	0.279463	0.00133988
1297	Node 365	0.00550275	0.289542	0.00181015
1298	Node 366	0.0030015	0.281946	0.000865547
1299	Node 367	0.0070035	0.270062	0.00112284
1300	Node 368	0.006003	0.286677	0.00184071
1301	Node 369	0.00350175	0.271051	0.000626673
1302	Node 37	0.00450225	0.269298	0.000807223
1303	Node 370	0.00450225	0.287295	0.00131961
1304	Node 371	0.00450225	0.273536	0.000951491
1305	Node 372	0.0050025	0.304726	0.00207511
1306	Node 373	0.0050025	0.279151	0.00110618
1307	Node 374	0.00550275	0.273536	0.00114481
1308	Node 375	0.00650325	0.288414	0.00193782
1309	Node 376	0.004002	0.265084	0.000756453
1310	Node 377	0.0050025	0.28064	0.00125591
1311	Node 378	0.006003	0.285245	0.00160573
1312	Node 379	0.00450225	0.281668	0.00117982
1313	Node 38	0.00450225	0.26664	0.000751053
1314	Node 380	0.00450225	0.287089	0.00139265
1315	Node 381	0.0050025	0.242509	0.000414705
1316	Node 382	0.0070035	0.276296	0.00161509
1317	Node 383	0.0050025	0.286021	0.00139959
1318	Node 384	0.00450225	0.272306	0.00100945
1319	Node 385	0.0050025	0.289752	0.00137598
1320	Node 386	0.00350175	0.279463	0.000799751
1321	Node 387	0.0050025	0.260966	0.000601573
1322	Node 388	0.0050025	0.29298	0.00192874
1323	Node 389	0.0050025	0.258536	0.000747244
1324	Node 39	0.00450225	0.277177	0.000977115
1325	Node 390	0.006003	0.27164	0.00110408
1326	Node 391	0.0050025	0.282305	0.00133363
1327	Node 392	0.00350175	0.281312	0.000898072
1328	Node 393	0.00650325	0.275572	0.00146968
1329	Node 394	0.00850425	0.285286	0.00242521
1330	Node 395	0.004002	0.273237	0.000870857
1331	Node 396	0.0030015	0.262577	0.000441452
1332	Node 397	0.00350175	0.264173	0.000466801
1333	Node 398	0.00750375	0.273573	0.00147289
1334	Node 399	0.00550275	0.301372	0.00252547
1335	Node 4	0.006003	0.295579	0.00220217
1336	Node 40	0.0050025	0.275306	0.000848343
1337	Node 400	0.00550275	0.279307	0.00150561
1338	Node 401	0.00450225	0.282185	0.00099765
1339	Node 402	0.00450225	0.278684	0.00114158
1340	Node 403	0.006003	0.295055	0.0025463
1341	Node 404	0.0070035	0.292166	0.00234743
1342	Node 405	0.0030015	0.290468	0.000869023
1343	Node 406	0.00650325	0.269589	0.00105785
1344	Node 407	0.00450225	0.27958	0.00111092
1345	Node 408	0.0070035	0.271973	0.00135272
1346	Node 409	0.00350175	0.261615	0.000451308
1347	Node 41	0.00250125	0.274286	0.000481985
1348	Node 410	0.00750375	0.270867	0.00127176
1349	Node 411	0.00550275	0.286144	0.00162376
1350	Node 412	0.00450225	0.267783	0.000777798
1351	Node 413	0.0070035	0.281787	0.00161115
1352	Node 414	0.00650325	0.285531	0.00193964
1353	Node 415	0.006003	0.289794	0.00158148
1354	Node 416	0.00650325	0.271124	0.00120624
1355	Node 417	0.00650325	0.280404	0.00162641
1356	Node 418	0.00550275	0.283144	0.0013463
1357	Node 419	0.00850425	0.295273	0.00312835
1358	Node 42	0.00550275	0.249003	0.000465542
1359	Node 420	0.00550275	0.283586	0.0014289
1360	Node 421	0.00450225	0.281629	0.0010895
1361	Node 422	0.00550275	0.265577	0.000875428
1362	Node 423	0.0050025	0.292765	0.0017005
1363	Node 424	0.0010005	0.289082	0.000215655
1364	Node 425	0.0050025	0.284555	0.00155676
1365	Node 426	0.00350175	0.282824	0.00103954
1366	Node 427	0.0050025	0.284636	0.00138435
1367	Node 428	0.0050025	0.289207	0.00140121
1368	Node 429	0.00550275	0.276985	0.00151253
1369	Node 43	0.00150075	0.295666	0.000621983
1370	Node 430	0.00450225	0.281867	0.00122821
1371	Node 431	0.004002	0.283788	0.0011908
1372	Node 432	0.0030015	0.263894	0.000494317
1373	Node 433	0.00550275	0.276029	0.00109712
1374	Node 434	0.0050025	0.262439	0.000899618
1375	Node 435	0.0050025	0.253327	0.000609959
1376	Node 436	0.0050025	0.258436	0.000571897
1377	Node 437	0.00350175	0.264593	0.000577506
1378	Node 438	0.0050025	0.270464	0.000865161
1379	Node 439	0.0050025	0.298938	0.00177673
1380	Node 44	0.00550275	0.240091	0.000503176
1381	Node 440	0.00450225	0.290426	0.0014508
1382	Node 441	0.006003	0.286595	0.00174565
1383	Node 442	0.00550275	0.286144	0.00155405
1384	Node 443	0.0050025	0.283425	0.00135767
1385	Node 444	0.00350175	0.296632	0.00146419
1386	Node 445	0.00250125	0.27264	0.000665
1387	Node 446	0.00550275	0.282744	0.00166756
1388	Node 447	0.00450225	0.283024	0.00113689
1389	Node 448	0.00450225	0.279737	0.00122371
1390	Node 449	0.004002	0.267461	0.000689764
1391	Node 45	0.006003	0.265966	0.000998176
1392	Node 450	0.0070035	0.283466	0.00178668
1393	Node 451	0.00650325	0.271529	0.00117059
1394	Node 452	0.00450225	0.289333	0.00133602
1395	Node 453	0.00650325	0.298894	0.00273177
1396	Node 454	0.00450225	0.261	0.000519617
1397	Node 455	0.00250125	0.286021	0.000847457
1398	Node 456	0.0070035	0.251732	0.000779778
1399	Node 457	0.00450225	0.293194	0.0015024
1400	Node 458	0.0050025	0.283104	0.00156386
1401	Node 459	0.004002	0.282385	0.00110004
1402	Node 46	0.00350175	0.283265	0.00111242
1403	Node 460	0.00250125	0.273536	0.00064185
1404	Node 461	0.00550275	0.274928	0.0012282
1405	Node 462	0.00450225	0.293151	0.00134129
1406	Node 463	0.006003	0.251668	0.000534689
1407	Node 464	0.0030015	0.299251	0.00109605
1408	Node 465	0.00550275	0.285653	0.0013515
1409	Node 466	0.006003	0.271198	0.00132423
1410	Node 467	0.00250125	0.287543	0.000796121
1411	Node 468	0.004002	0.278141	0.000975861
1412	Node 469	0.00350175	0.275344	0.000854188
1413	Node 47	0.00650325	0.278839	0.00163735
1414	Node 470	0.00350175	0.301009	0.00144971
1415	Node 471	0.00350175	0.276029	0.000811758
1416	Node 472	0.00650325	0.278567	0.00147016
1417	Node 473	0.0050025	0.272232	0.00103353
1418	Node 474	0.00450225	0.28492	0.0012896
1419	Node 475	0.006003	0.270135	0.00119268
1420	Node 476	0.00650325	0.286308	0.0015381
1421	Node 477	0.00150075	0.250564	0.000152222
1422	Node 478	0.00450225	0.282265	0.000885711
1423	Node 479	0.004002	0.282984	0.00102392
1424	Node 48	0.00650325	0.300466	0.00276026
1425	Node 480	0.00450225	0.277292	0.00114107
1426	Node 481	0.004002	0.277215	0.00100846
1427	Node 482	0.00250125	0.285327	0.000831525
1428	Node 483	0.00450225	0.283989	0.00119866
1429	Node 484	0.0030015	0.287626	0.000887724
1430	Node 485	0.00550275	0.278025	0.00125511
1431	Node 486	0.00350175	0.289249	0.00101314
1432	Node 487	0.004002	0.277909	0.000913769
1433	Node 488	0.00550275	0.273087	0.00103279
1434	Node 489	0.0070035	0.286842	0.0019283
1435	Node 49	0.0050025	0.291442	0.00174374
1436	Node 490	0.00650325	0.268502	0.00117434
1437	Node 491	0.00350175	0.290721	0.00133167
1438	Node 492	0.00350175	0.272603	0.000628331
1439	Node 493	0.00650325	0.268719	0.00115279
1440	Node 494	0.0050025	0.275496	0.00097881
1441	Node 495	0.0030015	0.262819	0.0004184
1442	Node 496	0.006003	0.285857	0.00172235
1443	Node 497	0.00350175	0.281391	0.00110779
1444	Node 498	0.00450225	0.273986	0.000827195
1445	Node 499	0.0070035	0.266782	0.00118094
1446	Node 5	0.00350175	0.279346	0.000843632
1447	Node 50	0.00250125	0.302146	0.000961439
1448	Node 500	0.00850425	0.282584	0.00204897
1449	Node 501	0.00650325	0.280601	0.00180416
1450	Node 502	0.00550275	0.276372	0.00133493
1451	Node 503	0.002001	0.291995	0.000534832
1452	Node 504	0.00550275	0.272195	0.00119633
1453	Node 505	0.0050025	0.28403	0.00136691
1454	Node 506	0.00650325	0.281153	0.00164963
1455	Node 507	0.00450225	0.271899	0.000874991
1456	Node 508	0.004002	0.276143	0.00104092
1457	Node 509	0.0090045	0.285164	0.00262241
1458	Node 51	0.00550275	0.259206	0.000798416
1459	Node 510	0.0030015	0.31293	0.0012984
1460	Node 511	0.0050025	0.26526	0.000980266
1461	Node 512	0.00650325	0.283868	0.00171539
1462	Node 513	0.00550275	0.28488	0.00153235
1463	Node 514	0.00450225	0.305098	0.00184329
1464	Node 515	0.00850425	0.293194	0.00299802
1465	Node 516	0.00350175	0.284231	0.000955528
1466	Node 517	0.0050025	0.282225	0.00159974
1467	Node 518	0.0050025	0.288623	0.00152332
1468	Node 519	0.00250125	0.286308	0.000693651
1469	Node 52	0.00650325	0.273162	0.00138756
1470	Node 520	0.004002	0.258703	0.000611853
1471	Node 521	0.006003	0.28775	0.00151261
1472	Node 522	0.00850425	0.2771	0.00170989
1473	Node 523	0.004002	0.27958	0.00121285
1474	Node 524	0.00350175	0.292166	0.00116551
1475	Node 525	0.006003	0.273986	0.00151327
1476	Node 526	0.0090045	0.27849	0.00207015
1477	Node 527	0.00550275	0.275344	0.00121084
1478	Node 528	0.0050025	0.306783	0.00253306
1479	Node 529	0.006003	0.278529	0.00137382
1480	Node 53	0.0050025	0.26764	0.000786819
1481	Node 530	0.0050025	0.282185	0.00134048
1482	Node 531	0.0050025	0.288581	0.00141381
1483	Node 532	0.00550275	0.286718	0.001456
1484	Node 533	0.00250125	0.298581	0.000738431
1485	Node 534	0.002001	0.270757	0.00046727
1486	Node 535	0.0050025	0.29436	0.0020465
1487	Node 536	0.00450225	0.28829	0.00141617
1488	Node 537	0.00450225	0.271382	0.000649501
1489	Node 538	0.00450225	0.28009	0.00086053
1490	Node 539	0.0030015	0.269407	0.000539979
1491	Node 54	0.00250125	0.290468	0.000840269
1492	Node 540	0.00450225	0.269589	0.000791869
1493	Node 541	0.00350175	0.293324	0.000980538
1494	Node 542	0.004002	0.25452	0.000461883
1495	Node 543	0.00350175	0.275876	0.000678803
1496	Node 544	0.00550275	0.277677	0.00137182
1497	Node 545	0.00450225	0.29298	0.00146285
1498	Node 546	0.0050025	0.289207	0.00152119
1499	Node 547	0.00550275	0.277909	0.00124338
1500	Node 548	0.0050025	0.28407	0.001516
1501	Node 549	0.00550275	0.282584	0.00145032
1502	Node 55	0.0070035	0.276793	0.0017289
1503	Node 550	0.00350175	0.256151	0.000415252
1504	Node 551	0.00550275	0.289836	0.00169438
1505	Node 552	0.0050025	0.284717	0.00139126
1506	Node 553	0.006003	0.292508	0.00206229
1507	Node 554	0.00550275	0.267353	0.00122393
1508	Node 555	0.00450225	0.296192	0.00168742
1509	Node 556	0.004002	0.284474	0.00118348
1510	Node 557	0.008004	0.281193	0.00216426
1511	Node 558	0.00350175	0.278025	0.000938495
1512	Node 559	0.00450225	0.265049	0.000656786
1513	Node 56	0.0070035	0.279229	0.00161532
1514	Node 560	0.00650325	0.288539	0.00190937
1515	Node 561	0.00450225	0.28488	0.00114901
1516	Node 562	0.006003	0.269516	0.00105223
1517	Node 563	0.0050025	0.29123	0.00151259
1518	Node 564	0.00350175	0.285205	0.000976611
1519	Node 565	0.00350175	0.278762	0.000824491
1520	Node 566	0.00250125	0.284353	0.000605255
1521	Node 567	0.004002	0.286842	0.00111727
1522	Node 568	0.0050025	0.288748	0.00131224
1523	Node 569	0.008004	0.278995	0.00175961
1524	Node 57	0.00550275	0.27919	0.00119122
1525	Node 570	0.006003	0.268936	0.00103007
1526	Node 571	0.00950475	0.272418	0.00193638
1527	Node 572	0.0050025	0.29876	0.00182155
1528	Node 573	0.00550275	0.271862	0.0010537
1529	Node 574	0.00350175	0.280011	0.00108092
1530	Node 575	0.0050025	0.280522	0.00125603
1531	Node 576	0.002001	0.284393	0.000595788
1532	Node 577	0.00550275	0.274211	0.00124889
1533	Node 578	0.0050025	0.278219	0.00129195
1534	Node 579	0.00450225	0.271198	0.000895729
1535	Node 58	0.00650325	0.27958	0.0016635
1536	Node 580	0.00450225	0.284677	0.00143916
1537	Node 581	0.0050025	0.296984	0.00183438
1538	Node 582	0.00650325	0.25877	0.000670997
1539	Node 583	0.006003	0.281193	0.00181274
1540	Node 584	0.0050025	0.278529	0.00147583
1541	Node 585	0.00550275	0.266037	0.000904185
1542	Node 586	0.00450225	0.261547	0.000608793
1543	Node 587	0.0050025	0.286062	0.00158639
1544	Node 588	0.004002	0.285449	0.00132913
1545	Node 589	0.00150075	0.265366	0.000332875
1546	Node 59	0.00550275	0.274286	0.00110229
1547	Node 590	0.00450225	0.295099	0.00172564
1548	Node 591	0.0070035	0.282544	0.00181566
1549	Node 592	0.00350175	0.285205	0.00108614
1550	Node 593	0.00450225	0.279034	0.00124775
1551	Node 594	0.006003	0.284798	0.0018416
1552	Node 595	0.00450225	0.28992	0.00166394
1553	Node 596	0.00550275	0.280325	0.00133784
1554	Node 597	0.0070035	0.300873	0.00289559
1555	Node 598	0.004002	0.271714	0.000783208
1556	Node 599	0.00250125	0.304912	0.00121088
1557	Node 6	0.00350175	0.282704	0.00105592
1558	Node 60	0.002001	0.272158	0.000384711
1559	Node 600	0.00650325	0.293281	0.00260866
1560	Node 601	0.00250125	0.263929	0.000274327
1561	Node 602	0.00350175	0.278102	0.000884465
1562	Node 603	0.00450225	0.296588	0.00169652
1563	Node 604	0.0030015	0.276143	0.000677605
1564	Node 605	0.006003	0.273125	0.00130768
1565	Node 606	0.00450225	0.29778	0.00146244
1566	Node 607	0.0050025	0.284434	0.00118324
1567	Node 608	0.004002	0.260864	0.000495392
1568	Node 609	0.006003	0.285857	0.00179309
1569	Node 61	0.00550275	0.287543	0.00179288
1570	Node 610	0.00450225	0.274437	0.000933673
1571	Node 611	0.00650325	0.284231	0.00189042
1572	Node 612	0.006003	0.288789	0.00183131
1573	Node 613	0.00450225	0.27201	0.0010176
1574	Node 614	0.004002	0.280719	0.000839596
1575	Node 615	0.00650325	0.272678	0.00136253
1576	Node 616	0.0070035	0.283024	0.00183117
1577	Node 617	0.00250125	0.274362	0.000604953
1578	Node 618	0.00950475	0.293884	0.00308433
1579	Node 619	0.0030015	0.288789	0.000894966
1580	Node 62	0.00550275	0.288623	0.00160373
1581	Node 620	0.0050025	0.265119	0.000800783
1582	Node 621	0.0030015	0.275686	0.000695174
1583	Node 622	0.0030015	0.266037	0.000499504
1584	Node 623	0.0050025	0.281193	0.00121735
1585	Node 624	0.006003	0.292722	0.00236406
1586	Node 625	0.0050025	0.259307	0.000751616
1587	Node 626	0.00450225	0.29341	0.00171795
1588	Node 627	0.004002	0.287874	0.00117823
1589	Node 628	0.00350175	0.300602	0.00128821
1590	Node 629	0.0050025	0.280719	0.00131627
1591	Node 63	0.0050025	0.279268	0.00121452
1592	Node 630	0.002001	0.271714	0.00038467
1593	Node 631	0.00650325	0.2758	0.00123816
1594	Node 632	0.006003	0.281312	0.00129173
1595	Node 633	0.0050025	0.297028	0.00154501
1596	Node 634	0.00550275	0.298581	0.00244924
1597	Node 635	0.0050025	0.267246	0.000812901
1598	Node 636	0.0050025	0.287543	0.00145851
1599	Node 637	0.00250125	0.28009	0.000680845
1600	Node 638	0.004002	0.272047	0.000851702
1601	Node 639	0.0070035	0.270318	0.00132097
1602	Node 64	0.00450225	0.28598	0.00108609
1603	Node 640	0.00750375	0.278451	0.00178443
1604	Node 641	0.00750375	0.29462	0.00252087
1605	Node 642	0.00250125	0.275231	0.000481304
1606	Node 643	0.004002	0.280286	0.00088547
1607	Node 644	0.0070035	0.263512	0.00113677
1608	Node 645	0.00450225	0.29961	0.00170431
1609	Node 646	0.006003	0.28064	0.00154478
1610	Node 647	0.00750375	0.275534	0.00177413
1611	Node 648	0.00450225	0.290383	0.00170621
1612	Node 649	0.00550275	0.281629	0.00140846
1613	Node 65	0.004002	0.289082	0.00139392
1614	Node 650	0.00650325	0.267711	0.00116266
1615	Node 651	0.0030015	0.292722	0.00101037
1616	Node 652	0.006003	0.269189	0.00105023
1617	Node 653	0.0050025	0.269552	0.000921054
1618	Node 654	0.006003	0.276755	0.00139697
1619	Node 655	0.006003	0.295317	0.00240064
1620	Node 656	0.00550275	0.285408	0.0013004
1621	Node 657	0.0070035	0.288082	0.00216202
1622	Node 658	0.0050025	0.303984	0.00244868
1623	Node 659	0.0090045	0.298403	0.00364428
1624	Node 66	0.006003	0.29523	0.00232248
1625	Node 660	0.004002	0.283989	0.00104299
1626	Node 661	0.0030015	0.274362	0.000569781
1627	Node 662	0.00250125	0.295754	0.00120177
1628	Node 663	0.004002	0.263165	0.000527686
1629	Node 664	0.004002	0.25189	0.00037929
1630	Node 665	0.0030015	0.305517	0.00147442
1631	Node 666	0.00550275	0.284191	0.00160683
1632	Node 667	0.00450225	0.283305	0.00130827
1633	Node 668	0.004002	0.288664	0.00148137
1634	Node 669	0.00750375	0.286554	0.00218006
1635	Node 67	0.0030015	0.281549	0.000796706
1636	Node 670	0.00450225	0.288998	0.00193577
1637	Node 671	0.006003	0.283345	0.00152616
1638	Node 672	0.004002	0.273087	0.000738024
1639	Node 673	0.00450225	0.268683	0.000939547
1640	Node 674	0.00550275	0.28598	0.00188738
1641	Node 675	0.00550275	0.282904	0.00155041
1642	Node 676	0.006003	0.276985	0.00135747
1643	Node 677	0.0050025	0.288123	0.00145947
1644	Node 678	0.006003	0.285001	0.00168284
1645	Node 679	0.00250125	0.25671	0.00025491
1646	Node 68	0.004002	0.275496	0.000805986
1647	Node 680	0.008004	0.278762	0.00183124
1648	Node 681	0.00450225	0.252144	0.000477047
1649	Node 682	0.00550275	0.255202	0.000583744
1650	Node 683	0.00850425	0.277446	0.00183543
1651	Node 684	0.008004	0.268936	0.00144687
1652	Node 685	0.0050025	0.274324	0.000994152
1653	Node 686	0.006003	0.27849	0.00144891
1654	Node 687	0.006003	0.283024	0.00159133
1655	Node 688	0.00450225	0.275382	0.00104411
1656	Node 689	0.00950475	0.283225	0.00250289
1657	Node 69	0.00550275	0.28713	0.00154429
1658	Node 690	0.00450225	0.273536	0.000767531
1659	Node 691	0.006003	0.286718	0.0016406
1660	Node 692	0.00450225	0.294014	0.00177417
1661	Node 693	0.006003	0.285123	0.00204495
1662	Node 694	0.0050025	0.288206	0.00165038
1663	Node 695	0.00450225	0.284151	0.00129668
1664	Node 696	0.00550275	0.287626	0.00162463
1665	Node 697	0.00550275	0.285612	0.00150346
1666	Node 698	0.00650325	0.269625	0.00106133
1667	Node 699	0.0050025	0.28411	0.00134495
1668	Node 7	0.0010005	0.283225	0.000336886
1669	Node 70	0.006003	0.25069	0.000560538
1670	Node 700	0.00250125	0.289878	0.000955324
1671	Node 701	0.00850425	0.265507	0.00110562
1672	Node 702	0.00350175	0.301417	0.0018193
1673	Node 703	0.00550275	0.255725	0.000631209
1674	Node 704	0.00250125	0.289668	0.000778758
1675	Node 705	0.006003	0.277408	0.00156554
1676	Node 706	0.0050025	0.289584	0.00182156
1677	Node 707	0.0050025	0.281312	0.00104329
1678	Node 708	0.00450225	0.292765	0.00134098
1679	Node 709	0.00450225	0.295666	0.00161911
1680	Node 71	0.00450225	0.27787	0.00116531
1681	Node 710	0.00650325	0.3011	0.00284657
1682	Node 711	0.00250125	0.301463	0.00117841
1683	Node 712	0.006003	0.273461	0.00136879
1684	Node 713	0.00650325	0.273199	0.00115481
1685	Node 714	0.00850425	0.274249	0.00161413
1686	Node 715	0.004002	0.284717	0.00118521
1687	Node 716	0.0050025	0.284717	0.00129883
1688	Node 717	0.0030015	0.28068	0.000757542
1689	Node 718	0.008004	0.285042	0.00216038
1690	Node 719	0.00550275	0.275914	0.001169
1691	Node 72	0.00550275	0.2771	0.00126421
1692	Node 720	0.0050025	0.289124	0.00158753
1693	Node 721	0.00550275	0.288206	0.00169803
1694	Node 722	0.0050025	0.293711	0.00155922
1695	Node 723	0.0050025	0.272306	0.00124968
1696	Node 724	0.0070035	0.283909	0.00186443
1697	Node 725	0.0050025	0.279346	0.00123741
1698	Node 726	0.0050025	0.274966	0.00121284
1699	Node 727	0.00450225	0.273798	0.000933444
1700	Node 728	0.00450225	0.245457	0.000420569
1701	Node 729	0.006003	0.273311	0.00107042
1702	Node 73	0.006003	0.292722	0.0019517
1703	Node 730	0.00450225	0.282305	0.00134738
1704	Node 731	0.006003	0.256743	0.000788565
1705	Node 732	0.00750375	0.267317	0.00118223
1706	Node 733	0.00450225	0.292679	0.00151708
1707	Node 734	0.00450225	0.294404	0.00170588
1708	Node 735	0.008004	0.286924	0.00209303
1709	Node 736	0.00450225	0.290173	0.00138003
1710	Node 737	0.00450225	0.279463	0.00100371
1711	Node 738	0.0070035	0.264418	0.00093666
1712	Node 739	0.006003	0.280365	0.00135527
1713	Node 74	0.00550275	0.277446	0.00120099
1714	Node 740	0.00550275	0.270977	0.000897889
1715	Node 741	0.0050025	0.273873	0.00104747
1716	Node 742	0.004002	0.261547	0.000919158
1717	Node 743	0.0030015	0.277677	0.000750505
1718	Node 744	0.002001	0.272752	0.000339834
1719	Node 745	0.00450225	0.287006	0.00157346
1720	Node 746	0.00450225	0.28147	0.00132763
1721	Node 747	0.00750375	0.265648	0.00116331
1722	Node 748	0.00350175	0.263026	0.000496505
1723	Node 749	0.00750375	0.29123	0.00275587
1724	Node 75	0.00350175	0.286185	0.001055
1725	Node 750	0.004002	0.272566	0.000805345
1726	Node 751	0.0050025	0.289165	0.00156046
1727	Node 752	0.006003	0.270647	0.00126081
1728	Node 753	0.0050025	0.283586	0.00120211
1729	Node 754	0.004002	0.277716	0.000982958
1730	Node 755	0.00350175	0.278102	0.000766237
1731	Node 756	0.004002	0.277677	0.000897199
1732	Node 757	0.00350175	0.289794	0.00121288
1733	Node 758	0.0090045	0.286801	0.00222202
1734	Node 759	0.0030015	0.278956	0.000729729
1735	Node 76	0.00650325	0.273386	0.00124744
1736	Node 760	0.00450225	0.296808	0.00163929
1737	Node 761	0.006003	0.286513	0.00174777
1738	Node 762	0.0050025	0.291697	0.00184313
1739	Node 763	0.0030015	0.26526	0.000616865
1740	Node 764	0.0070035	0.29628	0.00226587
1741	Node 765	0.0070035	0.292679	0.00273401
1742	Node 766	0.004002	0.272901	0.000738481
1743	Node 767	0.00550275	0.271382	0.00106539
1744	Node 768	0.00750375	0.29191	0.00274936
1745	Node 769	0.004002	0.300466	0.00175956
1746	Node 77	0.0050025	0.288414	0.00135348
1747	Node 770	0.0050025	0.272047	0.000855538
1748	Node 771	0.00350175	0.261958	0.000528843
1749	Node 772	0.00450225	0.27958	0.00127244
1750	Node 773	0.0050025	0.268574	0.000923259
1751	Node 774	0.00450225	0.277639	0.000892342
1752	Node 775	0.00350175	0.291145	0.00121885
1753	Node 776	0.004002	0.294447	0.00140172
1754	Node 777	0.0070035	0.275079	0.00149315
1755	Node 778	0.004002	0.287378	0.00141821
1756	Node 779	0.00450225	0.28143	0.00130884
1757	Node 78	0.0030015	0.28403	0.000722327
1758	Node 780	0.006003	0.282744	0.00168834
1759	Node 781	0.0030015	0.291357	0.00124286
1760	Node 782	0.00650325	0.28005	0.00149707
1761	Node 783	0.00550275	0.290764	0.00180568
1762	Node 784	0.0050025	0.280207	0.00129535
1763	Node 785	0.0050025	0.277446	0.00118637
1764	Node 786	0.00750375	0.275155	0.00149663
1765	Node 787	0.00350175	0.269153	0.000727695
1766	Node 788	0.0070035	0.279034	0.00161425
1767	Node 789	0.00350175	0.281629	0.000828666
1768	Node 79	0.00450225	0.275953	0.000973576
1769	Node 790	0.0030015	0.279502	0.000820901
1770	Node 791	0.0050025	0.283506	0.00131289
1771	Node 792	0.00550275	0.271899	0.00112055
1772	Node 793	0.008004	0.275572	0.0016817
1773	Node 794	0.00450225	0.283466	0.00154019
1774	Node 795	0.00350175	0.285531	0.00103345
1775	Node 796	0.0050025	0.29988	0.00247082
1776	Node 797	0.002001	0.271529	0.000332542
1777	Node 798	0.00250125	0.285245	0.000712836
1778	Node 799	0.0050025	0.27919	0.00132877
1779	Node 8	0.0050025	0.299072	0.00209297
1780	Node 80	0.0050025	0.29436	0.00204731
1781	Node 800	0.0050025	0.275724	0.0011718
1782	Node 801	0.00650325	0.27264	0.00120512
1783	Node 802	0.0050025	0.286759	0.00140728
1784	Node 803	0.00450225	0.284798	0.00131814
1785	Node 804	0.004002	0.283747	0.00119151
1786	Node 805	0.004002	0.271308	0.000750163
1787	Node 806	0.0090045	0.264278	0.00131511
1788	Node 807	0.00650325	0.298269	0.00253536
1789	Node 808	0.00450225	0.285816	0.00134897
1790	Node 809	0.00450225	0.280365	0.00111253
1791	Node 81	0.006003	0.27164	0.00123374
1792	Node 810	0.004002	0.285001	0.00114802
1793	Node 811	0.00450225	0.261752	0.000700925
1794	Node 812	0.002001	0.293109	0.000704585
1795	Node 813	0.006003	0.283385	0.00171436
1796	Node 814	0.00450225	0.280956	0.00103777
1797	Node 815	0.00350175	0.276143	0.000769029
1798	Node 816	0.008004	0.271825	0.0014305
1799	Node 817	0.00650325	0.291187	0.00233529
1800	Node 818	0.006003	0.274739	0.00125257
1801	Node 819	0.00550275	0.273237	0.000877514
1802	Node 82	0.006003	0.273986	0.00124083
1803	Node 820	0.00550275	0.286472	0.00147245
1804	Node 821	0.0070035	0.307633	0.00296205
1805	Node 822	0.00550275	0.285653	0.00128165
1806	Node 823	0.004002	0.253938	0.000386321
1807	Node 824	0.00650325	0.298492	0.00250457
1808	Node 825	0.0050025	0.265931	0.000732632
1809	Node 826	0.00450225	0.282145	0.00141865
1810	Node 827	0.004002	0.279151	0.000743707
1811	Node 828	0.00750375	0.282424	0.00203091
1812	Node 829	0.0030015	0.274512	0.000683645
1813	Node 83	0.00450225	0.284151	0.00120759
1814	Node 830	0.00350175	0.255888	0.000420959
1815	Node 831	0.008004	0.295535	0.00294009
1816	Node 832	0.0030015	0.263929	0.000577742
1817	Node 833	0.00350175	0.275269	0.000772273
1818	Node 834	0.00650325	0.271788	0.0016136
1819	Node 835	0.00550275	0.274023	0.00138037
1820	Node 836	0.00550275	0.282145	0.00128018
1821	Node 837	0.004002	0.290215	0.00152051
1822	Node 838	0.00450225	0.26586	0.000847453
1823	Node 839	0.0070035	0.267032	0.000958645
1824	Node 84	0.0030015	0.266889	0.000529305
1825	Node 840	0.00450225	0.25478	0.000463741
1826	Node 841	0.00350175	0.293453	0.0012518
1827	Node 842	0.00350175	0.285694	0.00106354
1828	Node 843	0.004002	0.264803	0.000750302
1829	Node 844	0.0050025	0.284393	0.00130148
1830	Node 845	0.00350175	0.278567	0.000941735
1831	Node 846	0.00450225	0.277446	0.00103712
1832	Node 847	0.0050025	0.295273	0.00206251
1833	Node 848	0.0070035	0.278645	0.00162328
1834	Node 849	0.00750375	0.259476	0.00104542
1835	Node 85	0.004002	0.310452	0.00200393
1836	Node 850	0.0050025	0.287957	0.00167392
1837	Node 851	0.00450225	0.280719	0.00107551
1838	Node 852	0.00450225	0.28009	0.00115304
1839	Node 853	0.00650325	0.266604	0.00119625
1840	Node 854	0.00550275	0.301736	0.00232552
1841	Node 855	0.00250125	0.286226	0.000624152
1842	Node 856	0.004002	0.267675	0.000679315
1843	Node 857	0.00250125	0.265049	0.000312646
1844	Node 858	0.00350175	0.273761	0.000734029
1845	Node 859	0.002001	0.290257	0.000784357
1846	Node 86	0.0090045	0.256578	0.00108827
1847	Node 860	0.00650325	0.27818	0.00118231
1848	Node 861	0.0050025	0.280995	0.00115451
1849	Node 862	0.002001	0.297382	0.00115343
1850	Node 863	0.00450225	0.269589	0.000828287
1851	Node 864	0.00650325	0.248725	0.000533193
1852	Node 865	0.0050025	0.270391	0.000938194
1853	Node 866	0.004002	0.289542	0.00135838
1854	Node 867	0.00450225	0.279112	0.00114609
1855	Node 868	0.00550275	0.271161	0.00119258
1856	Node 869	0.004002	0.296148	0.00140663
1857	Node 87	0.004002	0.276525	0.0011355
1858	Node 870	0.00250125	0.29694	0.000969985
1859	Node 871	0.00550275	0.296984	0.00226182
1860	Node 872	0.006003	0.282784	0.00147258
1861	Node 873	0.00850425	0.281748	0.00215672
1862	Node 874	0.006003	0.291314	0.00176012
1863	Node 875	0.004002	0.285001	0.00123973
1864	Node 876	0.002001	0.292594	0.000567955
1865	Node 877	0.006003	0.254196	0.000713433
1866	Node 878	0.006003	0.271677	0.00132015
1867	Node 879	0.006003	0.273311	0.00132181
1868	Node 88	0.00750375	0.291357	0.00234441
1869	Node 880	0.00350175	0.288664	0.001227
1870	Node 881	0.0030015	0.272047	0.00063303
1871	Node 882	0.00450225	0.281589	0.00132574
1872	Node 883	0.002001	0.279502	0.000524837
1873	Node 884	0.00350175	0.300015	0.00132276
1874	Node 885	0.0010005	0.27561	0.000241071
1875	Node 886	0.00450225	0.278606	0.00099689
1876	Node 887	0.00250125	0.283949	0.000833545
1877	Node 888	0.008004	0.286801	0.00213187
1878	Node 889	0.00350175	0.283425	0.000859756
1879	Node 89	0.006003	0.274626	0.00129851
1880	Node 890	0.006003	0.240959	0.000390923
1881	Node 891	0.004002	0.286842	0.00104886
1882	Node 892	0.00350175	0.269625	0.000632451
1883	Node 893	0.00150075	0.27849	0.000377596
1884	Node 894	0.00450225	0.257703	0.000543347
1885	Node 895	0.0050025	0.281907	0.00141952
1886	Node 896	0.00550275	0.287419	0.00150396
1887	Node 897	0.004002	0.268358	0.000784455
1888	Node 898	0.00550275	0.262474	0.000720916
1889	Node 899	0.00450225	0.267246	0.000860834
1890	Node 9	0.00350175	0.278257	0.000646165
1891	Node 90	0.00450225	0.284677	0.00128841
1892	Node 900	0.0030015	0.28068	0.00090472
1893	Node 901	0.008004	0.265155	0.00150788
1894	Node 902	0.00750375	0.278529	0.00170601
1895	Node 903	0.0030015	0.276908	0.000633426
1896	Node 904	0.00550275	0.265789	0.000815601
1897	Node 905	0.00550275	0.290679	0.00157943
1898	Node 906	0.00650325	0.300828	0.00260559
1899	Node 907	0.004002	0.274437	0.00121695
1900	Node 908	0.00250125	0.290299	0.000925988
1901	Node 909	0.00650325	0.298447	0.00225391
1902	Node 91	0.00750375	0.28971	0.00236253
1903	Node 910	0.00550275	0.278257	0.00139007
1904	Node 911	0.006003	0.281668	0.00154179
1905	Node 912	0.0050025	0.279073	0.00133424
1906	Node 913	0.00550275	0.294057	0.00176253
1907	Node 914	0.00750375	0.284474	0.0019312
1908	Node 915	0.00650325	0.279815	0.00147457
1909	Node 916	0.00550275	0.247554	0.000642307
1910	Node 917	0.00650325	0.28746	0.00240877
1911	Node 918	0.0050025	0.268466	0.000685148
1912	Node 919	0.0070035	0.271235	0.00134894
1913	Node 92	0.00650325	0.289794	0.00195975
1914	Node 920	0.00550275	0.278451	0.00127166
1915	Node 921	0.00350175	0.281549	0.000976078
1916	Node 922	0.008004	0.28005	0.00216199
1917	Node 923	0.008004	0.290891	0.00259173
1918	Node 924	0.00550275	0.27958	0.00136589
1919	Node 925	0.0050025	0.270977	0.000850514
1920	Node 926	0.00350175	0.275269	0.000689746
1921	Node 927	0.0070035	0.272195	0.00133866
1922	Node 928	0.00550275	0.287502	0.00144226
1923	Node 929	0.0050025	0.279034	0.00149046
1924	Node 93	0.00350175	0.276105	0.000694086
1925	Node 930	0.00450225	0.278219	0.00119296
1926	Node 931	0.00450225	0.286062	0.00143883
1927	Node 932	0.008004	0.270647	0.00143198
1928	Node 933	0.004002	0.306079	0.00208068
1929	Node 934	0.0030015	0.287709	0.000964596
1930	Node 935	0.00350175	0.3121	0.00179537
1931	Node 936	0.00250125	0.274588	0.000527187
1932	Node 937	0.00750375	0.282225	0.00187937
1933	Node 938	0.00150075	0.280601	0.000425651
1934	Node 939	0.004002	0.2771	0.000748916
1935	Node 94	0.0050025	0.289375	0.00142609
1936	Node 940	0.00650325	0.277331	0.00137567
1937	Node 941	0.00550275	0.290806	0.00198944
1938	Node 942	0.00450225	0.276602	0.00102652
1939	Node 943	0.004002	0.311954	0.00230561
1940	Node 944	0.00250125	0.300918	0.00105925
1941	Node 945	0.00550275	0.277523	0.00141022
1942	Node 946	0.004002	0.284596	0.000907456
1943	Node 947	0.00750375	0.285368	0.00215086
1944	Node 948	0.004002	0.275079	0.000832987
1945	Node 949	0.00450225	0.2758	0.000884337
1946	Node 95	0.006003	0.287999	0.00161222
1947	Node 950	0.004002	0.26141	0.000545016
1948	Node 951	0.00350175	0.240525	0.000262234
1949	Node 952	0.0030015	0.259274	0.000307309
1950	Node 953	0.0030015	0.274249	0.000625775
1951	Node 954	0.00750375	0.290848	0.00295627
1952	Node 955	0.0070035	0.283305	0.00185592
1953	Node 956	0.00450225	0.275496	0.00107978
1954	Node 957	0.00450225	0.285286	0.00146663
1955	Node 958	0.00450225	0.269189	0.000744294
1956	Node 959	0.0090045	0.261512	0.000936551
1957	Node 96	0.00250125	0.271825	0.00047843
1958	Node 960	0.00350175	0.262853	0.000617521
1959	Node 961	0.00550275	0.271419	0.00136311
1960	Node 962	0.0070035	0.268827	0.001145
1961	Node 963	0.0070035	0.237101	0.000354014
1962	Node 964	0.0070035	0.270245	0.0013861
1963	Node 965	0.006003	0.273386	0.0013963
1964	Node 966	0.0030015	0.275003	0.000717593
1965	Node 967	0.006003	0.300466	0.00221076
1966	Node 968	0.00350175	0.302421	0.00124848
1967	Node 969	0.00450225	0.280798	0.000946995
1968	Node 97	0.00550275	0.273648	0.00114188
1969	Node 970	0.00350175	0.291527	0.00112396
1970	Node 971	0.00550275	0.293453	0.00217253
1971	Node 972	0.00750375	0.294751	0.00193855
1972	Node 973	0.0070035	0.285205	0.00176231
1973	Node 974	0.0070035	0.26807	0.00109637
1974	Node 975	0.006003	0.259038	0.000769706
1975	Node 976	0.00450225	0.244526	0.000319721
1976	Node 977	0.006003	0.282744	0.00145067
1977	Node 978	0.002001	0.291612	0.000743024
1978	Node 979	0.004002	0.286759	0.00101431
1979	Node 98	0.004002	0.291187	0.00134065
1980	Node 980	0.004002	0.283104	0.00128496
1981	Node 981	0.00550275	0.287006	0.00164566
1982	Node 982	0.006003	0.267032	0.00106715
1983	Node 983	0.004002	0.273349	0.000796546
1984	Node 984	0.00650325	0.295317	0.00236045
1985	Node 985	0.00750375	0.305005	0.00343086
1986	Node 986	0.00350175	0.2895	0.00127186
1987	Node 987	0.006003	0.293281	0.00217295
1988	Node 988	0.00550275	0.274324	0.00118865
1989	Node 989	0.00750375	0.270026	0.00147249
1990	Node 99	0.00450225	0.265789	0.000646785
1991	Node 990	0.00350175	0.273986	0.00081181
1992	Node 991	0.004002	0.281787	0.00090825
1993	Node 992	0.00650325	0.283909	0.00160792
1994	Node 993	0.00250125	0.279933	0.000649492
1995	Node 994	0.00450225	0.301054	0.00164795
1996	Node 995	0.00450225	0.277023	0.000950631
1997	Node 996	0.00550275	0.266818	0.000970797
[truncated: 3 more rows]

## Sheet: Scale-Free 100
ID	Node Details	Centrality Overview
ID	Node Name	Out-Degree	Closeness Degree	Betweenness Degree
The index.	The name of the node	The out-degree of the node.	The closeness degree of the node.	The betweenness degree of the node.
1	Node 0	0.030303	0.372117	0.0200302
2	Node 1	0.010101	0.615804	0.0539064
3	Node 10	0.010101	0	0
4	Node 11	0.040404	0	0
5	Node 12	0	0.010101	0
6	Node 13	0.10101	0	0
7	Node 14	0.030303	0.270762	0.000309215
8	Node 15	0.040404	0.268671	0
9	Node 16	0	0.289562	0
10	Node 17	0.030303	0.020202	0.000962001
11	Node 18	0.010101	0	0
12	Node 19	0.010101	0	0
13	Node 2	0.0909091	0.390932	0.0618257
14	Node 20	0.030303	0	0
15	Node 21	0.010101	0	0
16	Node 22	0.010101	0	0
17	Node 23	0.010101	0	0
18	Node 24	0.010101	0	0
19	Node 25	0.010101	0	0
20	Node 26	0.010101	0	0
21	Node 27	0.020202	0.010101	0
22	Node 28	0.020202	0	0
23	Node 29	0	0.280692	0
24	Node 3	0.0707071	0	0
25	Node 30	0.010101	0	0
26	Node 31	0.010101	0	0
27	Node 32	0.030303	0.0519481	0.00307497
28	Node 33	0.010101	0	0
29	Node 34	0.010101	0	0
30	Node 35	0.040404	0	0
31	Node 36	0.010101	0.040404	0.00230193
32	Node 37	0.010101	0	0
33	Node 38	0	0.272033	0
34	Node 39	0.010101	0.010101	0
35	Node 4	0.020202	0.317744	0.0108225
36	Node 40	0.010101	0	0
37	Node 41	0.010101	0	0
38	Node 42	0.020202	0	0
39	Node 43	0.030303	0	0
40	Node 44	0.010101	0	0
41	Node 45	0.010101	0.010101	0.00113379
42	Node 46	0.010101	0	0
43	Node 47	0.030303	0	0
44	Node 48	0.010101	0.010101	0.000257679
45	Node 49	0.020202	0	0
46	Node 5	0.010101	0	0
47	Node 50	0.010101	0	0
48	Node 51	0.020202	0	0
49	Node 52	0.010101	0	0
50	Node 53	0.030303	0	0
51	Node 54	0.030303	0	0
52	Node 55	0.020202	0	0
53	Node 56	0.010101	0	0
54	Node 57	0	0.020202	0
55	Node 58	0.010101	0	0
56	Node 59	0.020202	0	0
57	Node 6	0.0505051	0.275043	0.0124029
58	Node 60	0.010101	0	0
59	Node 61	0.010101	0	0
60	Node 62	0.010101	0	0
61	Node 63	0.010101	0	0
62	Node 64	0.010101	0	0
63	Node 65	0.010101	0	0
64	Node 66	0.020202	0	0
65	Node 67	0.010101	0	0
66	Node 68	0.010101	0	0
67	Node 69	0.010101	0	0
68	Node 7	0.010101	0	0
69	Node 70	0.010101	0	0
70	Node 71	0.010101	0	0
71	Node 72	0.010101	0	0
72	Node 73	0.010101	0	0
73	Node 74	0.010101	0	0
74	Node 75	0.010101	0.030303	0.00139147
75	Node 76	0.010101	0	0
76	Node 77	0.010101	0	0
77	Node 78	0	0.010101	0
78	Node 79	0.010101	0	0
79	Node 8	0	0.247374	0
80	Node 80	0.010101	0	0
81	Node 81	0.020202	0	0
82	Node 82	0.010101	0	0
83	Node 83	0.020202	0	0
84	Node 84	0	0.010101	0
85	Node 85	0	0.010101	0
86	Node 86	0.010101	0	0
87	Node 87	0.020202	0	0
88	Node 88	0.010101	0	0
89	Node 89	0.010101	0	0
90	Node 9	0.020202	0	0
91	Node 90	0.010101	0	0
92	Node 91	0.010101	0	0
93	Node 92	0.010101	0	0
94	Node 93	0.010101	0	0
95	Node 94	0.010101	0	0
96	Node 95	0.010101	0	0
97	Node 96	0.010101	0	0
98	Node 97	0	0.0430976	0
99	Node 98	0.010101	0	0
100	Node 99	0.010101	0	0

## Sheet: Scale-Free 500
ID	Node Details	Centrality Overview
ID	Node Name	Out-Degree	Closeness Degree	Betweenness Degree
The index.	The name of the node	The out-degree of the node.	The closeness degree of the node.	The betweenness degree of the node.
1	Node 0	0.00601202	0.364201	0.000410594
2	Node 1	0.0300601	0.484863	0.0350626
3	Node 10	0.0140281	0	0
4	Node 100	0.00200401	0	0
5	Node 101	0.00200401	0	0
6	Node 102	0.00601202	0	0
7	Node 103	0.00801603	0.231861	0.00287264
8	Node 104	0.00200401	0	0
9	Node 105	0.00200401	0	0
10	Node 106	0.00200401	0	0
11	Node 107	0.00200401	0	0
12	Node 108	0.00200401	0	0
13	Node 109	0.00200401	0.00200401	4.02411e-06
14	Node 11	0.00801603	0.00450902	0.000205565
15	Node 110	0.00200401	0.00267201	0
16	Node 111	0.01002	0	0
17	Node 112	0.00400802	0	0
18	Node 113	0	0.263489	0
19	Node 114	0.00400802	0	0
20	Node 115	0.00400802	0	0
21	Node 116	0.00200401	0	0
22	Node 117	0.00400802	0	0
23	Node 118	0.00200401	0	0
24	Node 119	0	0.148997	0
25	Node 12	0.00601202	0	0
26	Node 120	0.00200401	0.0137418	6.03617e-06
27	Node 121	0.00400802	0	0
28	Node 122	0.00200401	0	0
29	Node 123	0.00400802	0.00601202	0.000531183
30	Node 124	0.00601202	0.00267201	8.04822e-06
31	Node 125	0.00200401	0.00200401	4.02411e-06
32	Node 126	0.00200401	0	0
33	Node 127	0.00400802	0	0
34	Node 128	0	0.180338	0
35	Node 129	0.00200401	0	0
36	Node 13	0.0200401	0	0
37	Node 130	0	0.00400802	0
38	Node 131	0.00801603	0	0
39	Node 132	0.00801603	0	0
40	Node 133	0.00200401	0	0
41	Node 134	0.01002	0	0
42	Node 135	0.00400802	0	0
43	Node 136	0.00200401	0	0
44	Node 137	0.00601202	0	0
45	Node 138	0.00200401	0	0
46	Node 139	0.00400802	0.00582984	2.41447e-05
47	Node 14	0.00400802	0	0
48	Node 140	0.00200401	0.00200401	0.000177061
49	Node 141	0.00200401	0.00200401	4.02411e-06
50	Node 142	0.00200401	0.00200401	0
51	Node 143	0.00200401	0	0
52	Node 144	0.00200401	0	0
53	Node 145	0.00200401	0	0
54	Node 146	0.00801603	0.00601202	0.000241447
55	Node 147	0.00200401	0	0
56	Node 148	0.00601202	0	0
57	Node 149	0.00400802	0.22627	9.3896e-06
58	Node 15	0.01002	0	0
59	Node 150	0.00400802	0	0
60	Node 151	0.00400802	0	0
61	Node 152	0.00200401	0	0
62	Node 153	0.00200401	0	0
63	Node 154	0.00801603	0	0
64	Node 155	0.00200401	0	0
65	Node 156	0	0.311952	0
66	Node 157	0.00200401	0	0
67	Node 158	0.00200401	0	0
68	Node 159	0.00801603	0	0
69	Node 16	0.00801603	0.304718	0.00199562
70	Node 160	0.00200401	0	0
71	Node 161	0.00200401	0	0
72	Node 162	0.00200401	0	0
73	Node 163	0	0.227897	0
74	Node 164	0.00601202	0.0103063	0.000679404
75	Node 165	0.00200401	0	0
76	Node 166	0.00400802	0	0
77	Node 167	0.00200401	0	0
78	Node 168	0.00200401	0	0
79	Node 169	0.00200401	0.00200401	0.000173037
80	Node 17	0.00801603	0	0
81	Node 170	0.00200401	0	0
82	Node 171	0.00200401	0	0
83	Node 172	0.00200401	0	0
84	Node 173	0.00400802	0.230354	0.000173037
85	Node 174	0.00200401	0	0
86	Node 175	0.00601202	0.00200401	3.05162e-05
87	Node 176	0	0.00200401	0
88	Node 177	0	0.00601202	0
89	Node 178	0.00601202	0	0
90	Node 179	0.00400802	0	0
91	Node 18	0.0140281	0.00200401	1.57611e-05
92	Node 180	0.00200401	0	0
93	Node 181	0.00801603	0	0
94	Node 182	0.00601202	0.00400802	4.4064e-05
95	Node 183	0.00400802	0.00200401	0.000177061
96	Node 184	0.00400802	0	0
97	Node 185	0.00200401	0	0
98	Node 186	0.00801603	0	0
99	Node 187	0.00200401	0.00458059	0.000354122
100	Node 188	0.00200401	0	0
101	Node 189	0.00400802	0	0
102	Node 19	0.00601202	0	0
103	Node 190	0	0.00400802	0
104	Node 191	0.00200401	0	0
105	Node 192	0.00200401	0.00200401	0
106	Node 193	0.00200401	0	0
107	Node 194	0.00200401	0.226109	0
108	Node 195	0.00200401	0	0
109	Node 196	0.00601202	0	0
110	Node 197	0.00200401	0	0
111	Node 198	0.00200401	0	0
112	Node 199	0.00200401	0	0
113	Node 2	0.0260521	0.500063	0.0404662
114	Node 20	0.00601202	0.00200401	0.000177061
115	Node 200	0.00400802	0	0
116	Node 201	0.00200401	0	0
117	Node 202	0.00400802	0	0
118	Node 203	0.00400802	0	0
119	Node 204	0.00400802	0	0
120	Node 205	0.00400802	0	0
121	Node 206	0.00200401	0.00400802	0.000177061
122	Node 207	0.00200401	0	0
123	Node 208	0.00400802	0	0
124	Node 209	0.00200401	0	0
125	Node 21	0.00801603	0.316194	0.0137343
126	Node 210	0.00400802	0	0
127	Node 211	0.00400802	0	0
128	Node 212	0.00200401	0	0
129	Node 213	0.00200401	0	0
130	Node 214	0	0.179933	0
131	Node 215	0.00200401	0	0
132	Node 216	0.00200401	0.00981964	0.00020523
133	Node 217	0.00200401	0	0
134	Node 218	0	0.23018	0
135	Node 219	0.00200401	0	0
136	Node 22	0.0240481	0.321289	0.0133194
137	Node 220	0.00801603	0	0
138	Node 221	0	0.00601202	0
139	Node 222	0.00601202	0	0
140	Node 223	0.00200401	0	0
141	Node 224	0.00200401	0	0
142	Node 225	0.00200401	0	0
143	Node 226	0.00200401	0	0
144	Node 227	0.00400802	0	0
145	Node 228	0.00601202	0.00200401	3.35343e-05
146	Node 229	0.00801603	0	0
147	Node 23	0.00200401	0	0
148	Node 230	0	0.00200401	0
149	Node 231	0.00400802	0	0
150	Node 232	0.00200401	0	0
151	Node 233	0.00200401	0	0
152	Node 234	0	0.31408	0
153	Node 235	0.00400802	0.00450902	0.000531183
154	Node 236	0.00601202	0	0
155	Node 237	0.00200401	0	0
156	Node 238	0.00400802	0	0
157	Node 239	0.00200401	0	0
158	Node 24	0.00400802	0	0
159	Node 240	0.00400802	0.00200401	0.000177061
160	Node 241	0.00200401	0	0
161	Node 242	0.00200401	0	0
162	Node 243	0	0.00601202	0
163	Node 244	0.01002	0.00701403	6.90806e-05
164	Node 245	0.00200401	0	0
165	Node 246	0.00400802	0	0
166	Node 247	0.00400802	0	0
167	Node 248	0.00200401	0	0
168	Node 249	0.00200401	0	0
169	Node 25	0	0.0195526	0
170	Node 250	0.00200401	0	0
171	Node 251	0.00200401	0	0
172	Node 252	0.00400802	0	0
173	Node 253	0.00400802	0	0
174	Node 254	0.00200401	0	0
175	Node 255	0.00200401	0	0
176	Node 256	0.00200401	0	0
177	Node 257	0.00200401	0	0
178	Node 258	0	0.00601202	0
179	Node 259	0.00200401	0	0
180	Node 26	0	0.0160321	0
181	Node 260	0.00200401	0	0
182	Node 261	0.00200401	0	0
183	Node 262	0.00200401	0	0
184	Node 263	0.00200401	0	0
185	Node 264	0.00200401	0	0
186	Node 265	0.00601202	0	0
187	Node 266	0.00200401	0	0
188	Node 267	0.00400802	0	0
189	Node 268	0.00200401	0	0
190	Node 269	0.00400802	0	0
191	Node 27	0.00200401	0.00200401	4.82893e-05
192	Node 270	0.00200401	0	0
193	Node 271	0.00200401	0	0
194	Node 272	0.00200401	0	0
195	Node 273	0.00400802	0	0
196	Node 274	0.00400802	0	0
197	Node 275	0.00200401	0	0
198	Node 276	0	0.00400802	0
199	Node 277	0.00200401	0	0
200	Node 278	0	0.0151071	0
201	Node 279	0.00200401	0.00200401	4.02411e-06
202	Node 28	0.01002	0	0
203	Node 280	0.00400802	0	0
204	Node 281	0.00200401	0	0
205	Node 282	0.00200401	0	0
206	Node 283	0.00200401	0	0
207	Node 284	0	0.303064	0
208	Node 285	0.00200401	0	0
209	Node 286	0.00200401	0	0
210	Node 287	0.00200401	0	0
211	Node 288	0.00400802	0	0
212	Node 289	0.00400802	0	0
213	Node 29	0.00601202	0.324888	0.00211735
214	Node 290	0.00400802	0.00200401	0.000181085
215	Node 291	0.00200401	0	0
216	Node 292	0.00200401	0	0
217	Node 293	0.00200401	0	0
218	Node 294	0.00200401	0	0
219	Node 295	0.00200401	0	0
220	Node 296	0.00200401	0	0
221	Node 297	0.00200401	0	0
222	Node 298	0.00200401	0	0
223	Node 299	0	0.00267201	0
224	Node 3	0.0240481	0.314635	0.0140245
225	Node 30	0.0160321	0	0
226	Node 300	0	0.23101	0
227	Node 301	0.00200401	0	0
228	Node 302	0.00200401	0	0
229	Node 303	0.00200401	0	0
230	Node 304	0.00200401	0	0
231	Node 305	0.00200401	0	0
232	Node 306	0.00200401	0	0
233	Node 307	0.00400802	0	0
234	Node 308	0.00200401	0.00200401	0
235	Node 309	0.00400802	0.00200401	0.000197182
236	Node 31	0.00601202	0	0
237	Node 310	0.00200401	0	0
238	Node 311	0.00200401	0	0
239	Node 312	0.00200401	0.00200401	0.000177061
240	Node 313	0.00200401	0	0
241	Node 314	0.00200401	0.00200401	0.000177061
242	Node 315	0.00200401	0	0
243	Node 316	0.00200401	0	0
244	Node 317	0.00200401	0	0
245	Node 318	0.00200401	0	0
246	Node 319	0.00200401	0	0
247	Node 32	0.00801603	0	0
248	Node 320	0.00200401	0	0
249	Node 321	0.00200401	0	0
250	Node 322	0.00400802	0	0
251	Node 323	0.00200401	0	0
252	Node 324	0.00200401	0	0
253	Node 325	0.00200401	0.00601202	0.000189133
254	Node 326	0.00601202	0	0
255	Node 327	0.00400802	0	0
256	Node 328	0.00200401	0	0
257	Node 329	0.00601202	0	0
258	Node 33	0.00601202	0	0
259	Node 330	0.00200401	0	0
260	Node 331	0.00200401	0	0
261	Node 332	0.00200401	0	0
262	Node 333	0.00400802	0	0
263	Node 334	0	0.226762	0
264	Node 335	0.00400802	0	0
265	Node 336	0.00200401	0	0
266	Node 337	0.00200401	0	0
267	Node 338	0	0.00601202	0
268	Node 339	0.00400802	0	0
269	Node 34	0.00801603	0	0
270	Node 340	0.00200401	0	0
271	Node 341	0.00200401	0	0
272	Node 342	0	0.00400802	0
273	Node 343	0	0.00400802	0
274	Node 344	0.00200401	0	0
275	Node 345	0.00200401	0	0
276	Node 346	0.00200401	0	0
277	Node 347	0	0.00200401	0
278	Node 348	0.00200401	0	0
279	Node 349	0.00200401	0	0
280	Node 35	0	0.315416	0
281	Node 350	0.00200401	0	0
282	Node 351	0.00200401	0	0
283	Node 352	0.00400802	0	0
284	Node 353	0.00400802	0	0
285	Node 354	0.00200401	0.00200401	4.02411e-06
286	Node 355	0.00400802	0	0
287	Node 356	0.00200401	0	0
288	Node 357	0.00200401	0	0
289	Node 358	0.00200401	0	0
290	Node 359	0.00200401	0	0
291	Node 36	0.00200401	0.0180361	0.000913809
292	Node 360	0.00200401	0	0
293	Node 361	0	0.00267201	0
294	Node 362	0.00200401	0	0
295	Node 363	0.00200401	0	0
296	Node 364	0	0.00200401	0
297	Node 365	0.00200401	0	0
298	Node 366	0.00200401	0	0
299	Node 367	0.00400802	0	0
300	Node 368	0.00200401	0	0
301	Node 369	0.00200401	0	0
302	Node 37	0.00200401	0.00400802	0.000177061
303	Node 370	0	0.179631	0
304	Node 371	0.00200401	0	0
305	Node 372	0.00200401	0	0
306	Node 373	0.00200401	0	0
307	Node 374	0.00200401	0	0
308	Node 375	0.00200401	0	0
309	Node 376	0.00200401	0	0
310	Node 377	0.00200401	0	0
311	Node 378	0.00200401	0	0
312	Node 379	0.00200401	0	0
313	Node 38	0.00801603	0	0
314	Node 380	0.00200401	0	0
315	Node 381	0.00200401	0	0
316	Node 382	0.00200401	0	0
317	Node 383	0	0.303064	0
318	Node 384	0.00200401	0	0
319	Node 385	0.00200401	0	0
320	Node 386	0.00200401	0	0
321	Node 387	0.00200401	0	0
322	Node 388	0	0.308903	0
323	Node 389	0.00200401	0	0
324	Node 39	0.00400802	0	0
325	Node 390	0.00200401	0	0
326	Node 391	0.00200401	0	0
327	Node 392	0.00200401	0	0
328	Node 393	0.00200401	0	0
329	Node 394	0	0.00200401	0
330	Node 395	0.00200401	0	0
331	Node 396	0.00200401	0	0
332	Node 397	0.00200401	0	0
333	Node 398	0.00200401	0	0
334	Node 399	0.00601202	0	0
335	Node 4	0.0300601	0.230354	0.0126094
336	Node 40	0.00200401	0	0
337	Node 400	0.00200401	0	0
338	Node 401	0.00200401	0	0
339	Node 402	0.00200401	0.00200401	2.01206e-06
340	Node 403	0.00200401	0	0
341	Node 404	0.00200401	0	0
342	Node 405	0.00200401	0	0
343	Node 406	0.00200401	0	0
344	Node 407	0.00400802	0	0
345	Node 408	0.00200401	0	0
346	Node 409	0.00200401	0	0
347	Node 41	0.00200401	0	0
348	Node 410	0.00400802	0	0
349	Node 411	0.00200401	0	0
350	Node 412	0.00200401	0	0
351	Node 413	0.00200401	0	0
352	Node 414	0.00400802	0	0
353	Node 415	0	0.00200401	0
354	Node 416	0.00200401	0	0
355	Node 417	0.00200401	0	0
356	Node 418	0.00200401	0	0
357	Node 419	0.00200401	0	0
358	Node 42	0.00801603	0.00400802	0.000114017
359	Node 420	0.00200401	0	0
360	Node 421	0.00200401	0	0
361	Node 422	0.00200401	0	0
362	Node 423	0.00200401	0	0
363	Node 424	0	0.356073	0
364	Node 425	0.00200401	0	0
365	Node 426	0.00200401	0	0
366	Node 427	0.00200401	0.00200401	2.02164e-05
367	Node 428	0.00200401	0	0
368	Node 429	0	0.00400802	0
369	Node 43	0.00601202	0	0
370	Node 430	0.00200401	0	0
371	Node 431	0.00400802	0	0
372	Node 432	0	0.00200401	0
373	Node 433	0.00200401	0	0
374	Node 434	0.00200401	0	0
375	Node 435	0.00200401	0	0
376	Node 436	0	0.00267201	0
377	Node 437	0.00200401	0	0
378	Node 438	0.00200401	0	0
379	Node 439	0.00200401	0	0
380	Node 44	0.00400802	0.00200401	0.000177061
381	Node 440	0.00200401	0	0
382	Node 441	0.00200401	0	0
383	Node 442	0.00200401	0	0
384	Node 443	0.00200401	0	0
385	Node 444	0.00200401	0	0
386	Node 445	0.00200401	0	0
387	Node 446	0.00200401	0	0
388	Node 447	0.00200401	0	0
389	Node 448	0.00200401	0	0
390	Node 449	0.00400802	0	0
391	Node 45	0.00601202	0	0
392	Node 450	0.00200401	0	0
393	Node 451	0.00200401	0	0
394	Node 452	0.00200401	0	0
395	Node 453	0.00200401	0	0
396	Node 454	0.00200401	0	0
397	Node 455	0.00200401	0	0
398	Node 456	0.00200401	0	0
399	Node 457	0.00200401	0	0
400	Node 458	0.00200401	0	0
401	Node 459	0.00200401	0	0
402	Node 46	0.01002	0	0
403	Node 460	0.00200401	0	0
404	Node 461	0.00200401	0	0
405	Node 462	0.00200401	0	0
406	Node 463	0	0.147693	0
407	Node 464	0.00200401	0	0
408	Node 465	0.00200401	0	0
409	Node 466	0.00200401	0.00200401	0.000181085
410	Node 467	0.00200401	0	0
411	Node 468	0.00200401	0	0
412	Node 469	0.00200401	0	0
413	Node 47	0.00601202	0.00450902	0.000350098
414	Node 470	0.00200401	0	0
415	Node 471	0.00200401	0	0
416	Node 472	0.00200401	0	0
417	Node 473	0.00200401	0	0
418	Node 474	0.00400802	0	0
419	Node 475	0	0.304792	0
420	Node 476	0	0.00200401	0
421	Node 477	0.00200401	0	0
422	Node 478	0.00200401	0	0
423	Node 479	0.00200401	0	0
424	Node 48	0.00801603	0.00200401	0.000181085
425	Node 480	0.00200401	0	0
426	Node 481	0.00200401	0	0
427	Node 482	0.00200401	0	0
428	Node 483	0.00200401	0	0
429	Node 484	0.00200401	0	0
430	Node 485	0.00200401	0	0
431	Node 486	0.00200401	0	0
432	Node 487	0.00200401	0	0
433	Node 488	0.00200401	0	0
434	Node 489	0.00200401	0	0
435	Node 49	0.00400802	0	0
436	Node 490	0	0.00200401	0
437	Node 491	0.00200401	0	0
438	Node 492	0.00200401	0	0
439	Node 493	0.00200401	0	0
440	Node 494	0.00200401	0	0
441	Node 495	0.00200401	0	0
442	Node 496	0.00200401	0	0
443	Node 497	0.00200401	0	0
444	Node 498	0.00200401	0	0
445	Node 499	0.00200401	0	0
446	Node 5	0.00601202	0.00801603	0.000395034
447	Node 50	0.00400802	0	0
448	Node 51	0.00400802	0.00534402	6.20384e-05
449	Node 52	0.00801603	0	0
450	Node 53	0.01002	0.0142507	0.000839765
451	Node 54	0.00801603	0	0
452	Node 55	0.00601202	0	0
453	Node 56	0.00801603	0	0
454	Node 57	0.00200401	0	0
455	Node 58	0.00601202	0	0
456	Node 59	0.00200401	0	0
457	Node 6	0	0.39779	0
458	Node 60	0.012024	0	0
459	Node 61	0.00801603	0.30618	0.0018908
460	Node 62	0.00200401	0.228539	0.000705695
461	Node 63	0.00601202	0	0
462	Node 64	0.00200401	0	0
463	Node 65	0	0.185697	0
464	Node 66	0.00200401	0.0128257	0.00070422
465	Node 67	0.00400802	0.0154154	0.000559821
466	Node 68	0.01002	0	0
467	Node 69	0.00400802	0	0
468	Node 7	0.01002	0.00200401	0.000197182
469	Node 70	0.0160321	0	0
470	Node 71	0.0160321	0	0
471	Node 72	0.00200401	0.00641283	0.000531183
472	Node 73	0.00200401	0	0
473	Node 74	0.00200401	0.00200401	3.35343e-05
474	Node 75	0.00200401	0	0
475	Node 76	0.00400802	0	0
476	Node 77	0.00400802	0	0
477	Node 78	0.00200401	0	0
478	Node 79	0	0.228712	0
479	Node 8	0.0240481	0.00200401	0.000135546
480	Node 80	0.00200401	0	0
481	Node 81	0.00400802	0.187011	7.98116e-05
482	Node 82	0.00200401	0.182205	1.20723e-05
483	Node 83	0.00400802	0	0
484	Node 84	0.00200401	0	0
485	Node 85	0.00200401	0.304137	0.0002059
486	Node 86	0.012024	0.0180361	0.000969811
487	Node 87	0.00601202	0	0
488	Node 88	0.01002	0	0
489	Node 89	0	0.305373	0
490	Node 9	0	0.344451	0
491	Node 90	0.00400802	0	0
492	Node 91	0	0.358659	0
493	Node 92	0.00200401	0	0
494	Node 93	0.00200401	0	0
495	Node 94	0.0140281	0	0
496	Node 95	0.00200401	0	0
497	Node 96	0.012024	0.180147	0.00333062
498	Node 97	0.012024	0	0
499	Node 98	0.00200401	0.222793	0.000231521
500	Node 99	0.00200401	0	0

## Sheet: Scale-Free 1000
ID	Node Details	Centrality Overview
ID	Node Name	Out-Degree	Closeness Degree	Betweenness Degree
The index.	The name of the node	The out-degree of the node.	The closeness degree of the node.	The betweenness degree of the node.
1	Node 0	0.00600601	0.469935	0.0405206
2	Node 1	0.0600601	0.328744	0.0459222
3	Node 10	0	0.246418	0
4	Node 100	0.00700701	0	0
5	Node 101	0.00500501	0	0
6	Node 102	0.004004	0	0
7	Node 103	0.003003	0	0
8	Node 104	0	0.227064	0
9	Node 105	0.00700701	0	0
10	Node 106	0.004004	0	0
11	Node 107	0.002002	0.001001	6.85388e-06
12	Node 108	0.003003	0	0
13	Node 109	0.001001	0	0
14	Node 11	0.00800801	0	0
15	Node 110	0.003003	0	0
16	Node 111	0.002002	0	0
17	Node 112	0.00500501	0	0
18	Node 113	0.00900901	0.001001	2.14835e-05
19	Node 114	0.001001	0	0
20	Node 115	0.001001	0.158581	0.000100802
21	Node 116	0.003003	0	0
22	Node 117	0	0.226831	0
23	Node 118	0.00900901	0	0
24	Node 119	0.001001	0	0
25	Node 12	0.00700701	0.265478	0.00269851
26	Node 120	0.00500501	0.19707	0.00114032
27	Node 121	0.00500501	0	0
28	Node 122	0.002002	0.226066	4.47214e-05
29	Node 123	0.001001	0	0
30	Node 124	0.003003	0	0
31	Node 125	0	0.256416	0
32	Node 126	0.002002	0.225569	0
33	Node 127	0.004004	0.001001	0.000110331
34	Node 128	0.001001	0	0
35	Node 129	0.003003	0	0
36	Node 13	0.00500501	0.22838	0.00200764
37	Node 130	0.002002	0.001001	0.000108325
38	Node 131	0.003003	0	0
39	Node 132	0	0.2261	0
40	Node 133	0.003003	0	0
41	Node 134	0.002002	0	0
42	Node 135	0.002002	0	0
43	Node 136	0.00600601	0	0
44	Node 137	0.004004	0	0
45	Node 138	0.001001	0	0
46	Node 139	0.001001	0	0
47	Node 14	0.00500501	0	0
48	Node 140	0.002002	0.001001	0.000108325
49	Node 141	0.002002	0	0
50	Node 142	0.002002	0.266029	0.00172266
51	Node 143	0.001001	0	0
52	Node 144	0.002002	0	0
53	Node 145	0.002002	0	0
54	Node 146	0.00500501	0.225767	0.000722366
55	Node 147	0.00500501	0.001001	0.000109328
56	Node 148	0.001001	0.004004	0.000218154
57	Node 149	0.001001	0.002275	3.34336e-06
58	Node 15	0	0.370679	0
59	Node 150	0.003003	0	0
60	Node 151	0.001001	0	0
61	Node 152	0.002002	0.00737101	0.000441825
62	Node 153	0.00600601	0	0
63	Node 154	0.001001	0	0
64	Node 155	0.003003	0	0
65	Node 156	0.001001	0	0
66	Node 157	0	0.226898	0
67	Node 158	0.002002	0.001001	2.00601e-06
68	Node 159	0.002002	0.001001	0.000109328
69	Node 16	0.00500501	0.259438	0.00145687
70	Node 160	0.002002	0	0
71	Node 161	0.002002	0	0
72	Node 162	0.002002	0.227368	0.000964871
73	Node 163	0.001001	0.0018018	0
74	Node 164	0.001001	0	0
75	Node 165	0.002002	0	0
76	Node 166	0.003003	0.001001	0.000108325
77	Node 167	0	0.00588824	0
78	Node 168	0.004004	0.00266934	0.000433299
79	Node 169	0.001001	0	0
80	Node 17	0.00800801	0	0
81	Node 170	0.003003	0	0
82	Node 171	0.002002	0	0
83	Node 172	0.001001	0	0
84	Node 173	0	0.173517	0
85	Node 174	0.004004	0	0
86	Node 175	0.001001	0	0
87	Node 176	0.002002	0.001001	4.01203e-06
88	Node 177	0.002002	0.239017	0.000155594
89	Node 178	0.001001	0	0
90	Node 179	0.003003	0	0
91	Node 18	0	0.242244	0
92	Node 180	0.003003	0	0
93	Node 181	0	0.182661	0
94	Node 182	0	0.002002	0
95	Node 183	0.001001	0	0
96	Node 184	0.00500501	0	0
97	Node 185	0	0.257809	0
98	Node 186	0.001001	0	0
99	Node 187	0.001001	0	0
100	Node 188	0.004004	0	0
101	Node 189	0.002002	0	0
102	Node 19	0.003003	0.239128	0.000951541
103	Node 190	0.003003	0	0
104	Node 191	0.001001	0	0
105	Node 192	0	0.225901	0
106	Node 193	0.001001	0.001001	5.01504e-07
107	Node 194	0.001001	0	0
108	Node 195	0	0.22703	0
109	Node 196	0.004004	0.203316	0.00154825
110	Node 197	0.003003	0	0
111	Node 198	0.001001	0	0
112	Node 199	0.002002	0	0
113	Node 2	0.034034	0.385262	0.0352253
114	Node 20	0.002002	0.001001	0
115	Node 200	0	0.001001	0
116	Node 201	0.001001	0	0
117	Node 202	0.002002	0	0
118	Node 203	0.004004	0	0
119	Node 204	0.001001	0.0032032	0.000119859
120	Node 205	0.002002	0	0
121	Node 206	0.004004	0	0
122	Node 207	0.002002	0	0
123	Node 208	0.001001	0	0
124	Node 209	0	0.00700701	0
125	Node 21	0.003003	0.254422	0.000781803
126	Node 210	0.004004	0.226865	0.0018112
127	Node 211	0.001001	0.25143	0.000107322
128	Node 212	0.001001	0	0
129	Node 213	0.003003	0	0
130	Node 214	0.001001	0	0
131	Node 215	0.001001	0	0
132	Node 216	0.002002	0	0
133	Node 217	0.00700701	0.139335	6.73686e-05
134	Node 218	0.001001	0.001001	2.00601e-06
135	Node 219	0.003003	0	0
136	Node 22	0.018018	0	0
137	Node 220	0.001001	0	0
138	Node 221	0.001001	0.002002	8.35839e-07
139	Node 222	0.001001	0.00312813	0
140	Node 223	0.003003	0	0
141	Node 224	0.001001	0	0
142	Node 225	0.003003	0.001001	0.000108325
143	Node 226	0.003003	0	0
144	Node 227	0.002002	0	0
145	Node 228	0.001001	0.002002	5.67392e-05
146	Node 229	0.00800801	0	0
147	Node 23	0.011011	0.002002	0.000138616
148	Node 230	0.003003	0	0
149	Node 231	0	0.00500501	0
150	Node 232	0.001001	0	0
151	Node 233	0	0.001001	0
152	Node 234	0.00500501	0	0
153	Node 235	0.003003	0.0018018	3.76128e-05
154	Node 236	0.004004	0.001001	1.60314e-05
155	Node 237	0.00600601	0	0
156	Node 238	0.001001	0.002288	0
157	Node 239	0.001001	0	0
158	Node 24	0.00700701	0.001001	5.49314e-05
159	Node 240	0.002002	0.171858	2.50752e-07
160	Node 241	0.001001	0	0
161	Node 242	0.001001	0	0
162	Node 243	0.001001	0.002002	2.00601e-06
163	Node 244	0.001001	0	0
164	Node 245	0.00500501	0	0
165	Node 246	0.002002	0.002002	8.02406e-06
166	Node 247	0.003003	0	0
167	Node 248	0.001001	0.188112	0.000566164
168	Node 249	0.001001	0	0
169	Node 25	0.001001	0.251061	0.00153823
170	Node 250	0.00700701	0.001001	9.35638e-05
171	Node 251	0.002002	0	0
172	Node 252	0.001001	0.003003	0.000125794
173	Node 253	0.001001	0	0
174	Node 254	0.001001	0	0
175	Node 255	0.003003	0	0
176	Node 256	0.003003	0.002002	0.000218656
177	Node 257	0.003003	0	0
178	Node 258	0.003003	0	0
179	Node 259	0.001001	0	0
180	Node 26	0.00800801	0	0
181	Node 260	0.001001	0	0
182	Node 261	0.002002	0	0
183	Node 262	0.00500501	0.002002	0.00011568
184	Node 263	0.001001	0	0
185	Node 264	0.001001	0.001001	3.34336e-07
186	Node 265	0.003003	0	0
187	Node 266	0.002002	0	0
188	Node 267	0.001001	0	0
189	Node 268	0.001001	0	0
190	Node 269	0.001001	0	0
191	Node 27	0.004004	0.251924	0.000650593
192	Node 270	0	0.001001	0
193	Node 271	0.002002	0.0032032	0.000112337
194	Node 272	0.001001	0	0
195	Node 273	0.001001	0.001001	0.000108325
196	Node 274	0.002002	0.001001	0.000108325
197	Node 275	0.003003	0	0
198	Node 276	0.002002	0	0
199	Node 277	0.001001	0	0
200	Node 278	0.001001	0	0
201	Node 279	0.001001	0	0
202	Node 28	0.001001	0.001001	0.000108325
203	Node 280	0.002002	0	0
204	Node 281	0.002002	0	0
205	Node 282	0.001001	0	0
206	Node 283	0.003003	0	0
207	Node 284	0.004004	0	0
208	Node 285	0.001001	0	0
209	Node 286	0.001001	0.001001	0.000108325
210	Node 287	0.001001	0	0
211	Node 288	0.001001	0	0
212	Node 289	0.002002	0	0
213	Node 29	0.004004	0.00266934	0.000131461
214	Node 290	0.001001	0.001001	0
215	Node 291	0	0.17397	0
216	Node 292	0.001001	0	0
217	Node 293	0.004004	0	0
218	Node 294	0.002002	0	0
219	Node 295	0.001001	0	0
220	Node 296	0.001001	0	0
221	Node 297	0.001001	0	0
222	Node 298	0.001001	0	0
223	Node 299	0.002002	0	0
224	Node 3	0.001001	0	0
225	Node 30	0.003003	0	0
226	Node 300	0.001001	0	0
227	Node 301	0.001001	0	0
228	Node 302	0.002002	0	0
229	Node 303	0.001001	0	0
230	Node 304	0	0.001001	0
231	Node 305	0.001001	0	0
232	Node 306	0.001001	0	0
233	Node 307	0.001001	0.001001	2.00601e-06
234	Node 308	0.001001	0	0
235	Node 309	0.00500501	0	0
236	Node 31	0.001001	0.001001	0.000108325
237	Node 310	0.001001	0	0
238	Node 311	0.001001	0	0
239	Node 312	0.002002	0	0
240	Node 313	0.001001	0	0
241	Node 314	0.001001	0	0
242	Node 315	0.001001	0	0
243	Node 316	0.002002	0	0
244	Node 317	0.001001	0	0
245	Node 318	0.001001	0	0
246	Node 319	0.00500501	0	0
247	Node 32	0	0.239943	0
248	Node 320	0.001001	0	0
249	Node 321	0.002002	0	0
250	Node 322	0.002002	0	0
251	Node 323	0.003003	0	0
252	Node 324	0.001001	0.203235	0.000328986
253	Node 325	0.002002	0.171743	5.68371e-06
254	Node 326	0.00700701	0	0
255	Node 327	0.002002	0	0
256	Node 328	0.001001	0	0
257	Node 329	0.001001	0	0
258	Node 33	0.001001	0.225569	0
259	Node 330	0.002002	0	0
260	Node 331	0.003003	0	0
261	Node 332	0.002002	0.0032032	0.000114844
262	Node 333	0.002002	0	0
263	Node 334	0.001001	0	0
264	Node 335	0.003003	0.001001	8.44198e-06
265	Node 336	0.001001	0	0
266	Node 337	0.001001	0.225901	0
267	Node 338	0.001001	0	0
268	Node 339	0.001001	0	0
269	Node 34	0.003003	0	0
270	Node 340	0.002002	0	0
271	Node 341	0.001001	0	0
272	Node 342	0.002002	0	0
273	Node 343	0.003003	0.001001	0.000109328
274	Node 344	0.002002	0.001001	7.01436e-05
275	Node 345	0	0.155621	0
276	Node 346	0.002002	0	0
277	Node 347	0	0.158926	0
278	Node 348	0.001001	0	0
279	Node 349	0.001001	0	0
280	Node 35	0.00600601	0.227771	0.00124139
281	Node 350	0.001001	0	0
282	Node 351	0.002002	0	0
283	Node 352	0.001001	0	0
284	Node 353	0.002002	0.001001	0.000108325
285	Node 354	0.003003	0	0
286	Node 355	0.001001	0	0
287	Node 356	0.001001	0	0
288	Node 357	0.004004	0.001001	0.000108325
289	Node 358	0.001001	0	0
290	Node 359	0.002002	0	0
291	Node 36	0.00500501	0	0
292	Node 360	0.002002	0	0
293	Node 361	0.001001	0	0
294	Node 362	0.001001	0	0
295	Node 363	0.002002	0	0
296	Node 364	0	0.001001	0
297	Node 365	0.001001	0	0
298	Node 366	0.002002	0	0
299	Node 367	0.001001	0	0
300	Node 368	0.002002	0.001001	1.00301e-06
301	Node 369	0.003003	0	0
302	Node 37	0.004004	0.002002	0.000127298
303	Node 370	0.001001	0	0
304	Node 371	0.002002	0	0
305	Node 372	0.002002	0	0
306	Node 373	0.001001	0	0
307	Node 374	0	0.00476667	0
308	Node 375	0.003003	0	0
309	Node 376	0.002002	0	0
310	Node 377	0.004004	0	0
311	Node 378	0.001001	0	0
312	Node 379	0.002002	0	0
313	Node 38	0.004004	0.255435	0.000362611
314	Node 380	0.001001	0.172668	0
315	Node 381	0.001001	0	0
316	Node 382	0.001001	0	0
317	Node 383	0.001001	0	0
318	Node 384	0.001001	0.001001	6.68671e-07
319	Node 385	0.002002	0.002002	4.01203e-06
320	Node 386	0	0.173384	0
321	Node 387	0.001001	0	0
322	Node 388	0.004004	0	0
323	Node 389	0.002002	0	0
324	Node 39	0.002002	0.192848	0.000270611
325	Node 390	0.002002	0	0
326	Node 391	0	0.003575	0
327	Node 392	0.001001	0	0
328	Node 393	0.001001	0	0
329	Node 394	0.002002	0	0
330	Node 395	0.002002	0	0
331	Node 396	0.002002	0	0
332	Node 397	0.001001	0	0
333	Node 398	0	0.003003	0
334	Node 399	0.001001	0	0
335	Node 4	0.011011	0.22767	0.00232883
336	Node 40	0.001001	0.230121	0.000217903
337	Node 400	0.001001	0	0
338	Node 401	0.001001	0	0
339	Node 402	0.002002	0	0
340	Node 403	0.001001	0	0
341	Node 404	0.003003	0	0
342	Node 405	0.003003	0.001001	3.00902e-06
343	Node 406	0.004004	0	0
344	Node 407	0.001001	0	0
345	Node 408	0.002002	0	0
346	Node 409	0.001001	0.001001	5.01504e-07
347	Node 41	0.004004	0	0
348	Node 410	0.001001	0	0
349	Node 411	0.001001	0	0
350	Node 412	0.003003	0	0
351	Node 413	0.002002	0.253131	0.000822382
352	Node 414	0	0.002002	0
353	Node 415	0.001001	0	0
354	Node 416	0.002002	0	0
355	Node 417	0.002002	0	0
356	Node 418	0.00600601	0	0
357	Node 419	0.001001	0	0
358	Node 42	0.003003	0	0
359	Node 420	0.003003	0.001001	1.8472e-05
360	Node 421	0.002002	0	0
361	Node 422	0.001001	0	0
362	Node 423	0.001001	0	0
363	Node 424	0.001001	0	0
364	Node 425	0.001001	0	0
365	Node 426	0.00500501	0	0
366	Node 427	0	0.001001	0
367	Node 428	0.001001	0	0
368	Node 429	0.002002	0	0
369	Node 43	0	0.258269	0
370	Node 430	0.001001	0	0
371	Node 431	0.004004	0	0
372	Node 432	0	0.203646	0
373	Node 433	0	0.2261	0
374	Node 434	0	0.2276	0
375	Node 435	0.001001	0.001001	0.000108325
376	Node 436	0	0.227663	0
377	Node 437	0.002002	0	0
378	Node 438	0.001001	0	0
379	Node 439	0.001001	0	0
380	Node 44	0.003003	0	0
381	Node 440	0.003003	0	0
382	Node 441	0	0.001001	0
383	Node 442	0.002002	0	0
384	Node 443	0	0.0025025	0
385	Node 444	0.001001	0	0
386	Node 445	0.002002	0	0
387	Node 446	0	0.004004	0
388	Node 447	0.001001	0	0
389	Node 448	0.002002	0	0
390	Node 449	0.001001	0	0
391	Node 45	0.001001	0.257145	8.39183e-06
392	Node 450	0.002002	0	0
393	Node 451	0.001001	0	0
394	Node 452	0.001001	0	0
395	Node 453	0.001001	0	0
396	Node 454	0.001001	0	0
397	Node 455	0	0.00225225	0
398	Node 456	0.002002	0	0
399	Node 457	0.001001	0	0
400	Node 458	0.002002	0	0
401	Node 459	0	0.001001	0
402	Node 46	0	0.253666	0
403	Node 460	0.001001	0	0
404	Node 461	0.002002	0	0
405	Node 462	0.003003	0	0
406	Node 463	0.002002	0.003003	0.000232564
407	Node 464	0.001001	0	0
408	Node 465	0.001001	0	0
409	Node 466	0.004004	0	0
410	Node 467	0.001001	0	0
411	Node 468	0.001001	0	0
412	Node 469	0.001001	0	0
413	Node 47	0.002002	0	0
414	Node 470	0.001001	0	0
415	Node 471	0.001001	0.001001	0
416	Node 472	0	0.001001	0
417	Node 473	0	0.00133467	0
418	Node 474	0.001001	0	0
419	Node 475	0.001001	0	0
420	Node 476	0.001001	0	0
421	Node 477	0.002002	0	0
422	Node 478	0.002002	0	0
423	Node 479	0.002002	0	0
424	Node 48	0	0.324985	0
425	Node 480	0.001001	0	0
426	Node 481	0.001001	0	0
427	Node 482	0.002002	0	0
428	Node 483	0.002002	0	0
429	Node 484	0.001001	0	0
430	Node 485	0.001001	0	0
431	Node 486	0.002002	0	0
432	Node 487	0	0.174161	0
433	Node 488	0.001001	0	0
434	Node 489	0.001001	0	0
435	Node 49	0.00600601	0.001001	2.04781e-05
436	Node 490	0.002002	0	0
437	Node 491	0.001001	0	0
438	Node 492	0	0.00133467	0
439	Node 493	0.001001	0	0
440	Node 494	0.001001	0	0
441	Node 495	0.001001	0	0
442	Node 496	0.001001	0	0
443	Node 497	0.001001	0.001001	1.00301e-06
444	Node 498	0.001001	0	0
445	Node 499	0.001001	0	0
446	Node 5	0.015015	0.282427	0.011109
447	Node 50	0.00500501	0.226165	0.000940914
448	Node 500	0	0.252133	0
449	Node 501	0.003003	0	0
450	Node 502	0.001001	0	0
451	Node 503	0.001001	0	0
452	Node 504	0.001001	0.001001	0
453	Node 505	0.001001	0	0
454	Node 506	0	0.22723	0
455	Node 507	0.001001	0	0
456	Node 508	0.001001	0	0
457	Node 509	0.002002	0.172262	0.000822633
458	Node 51	0.00500501	0	0
459	Node 510	0.001001	0	0
460	Node 511	0	0.00133467	0
461	Node 512	0.001001	0	0
462	Node 513	0.001001	0	0
463	Node 514	0.001001	0.003003	0.000125794
464	Node 515	0.001001	0	0
465	Node 516	0.001001	0	0
466	Node 517	0	0.19007	0
467	Node 518	0.001001	0.251727	1.00301e-06
468	Node 519	0.001001	0	0
469	Node 52	0.002002	0	0
470	Node 520	0.001001	0	0
471	Node 521	0.002002	0	0
472	Node 522	0.001001	0	0
473	Node 523	0.001001	0	0
474	Node 524	0.002002	0	0
475	Node 525	0.001001	0	0
476	Node 526	0.00500501	0.002002	0.000116994
477	Node 527	0.001001	0	0
478	Node 528	0.001001	0	0
479	Node 529	0.001001	0	0
480	Node 53	0.002002	0	0
481	Node 530	0.001001	0	0
482	Node 531	0.001001	0	0
483	Node 532	0.001001	0	0
484	Node 533	0.001001	0	0
485	Node 534	0.001001	0.226066	0.000107322
486	Node 535	0	0.227164	0
487	Node 536	0	0.00225225	0
488	Node 537	0.001001	0	0
489	Node 538	0	0.001001	0
490	Node 539	0.001001	0	0
491	Node 54	0.002002	0.172089	3.00902e-06
492	Node 540	0.001001	0.003003	3.34336e-07
493	Node 541	0.001001	0	0
494	Node 542	0.001001	0	0
495	Node 543	0.001001	0	0
496	Node 544	0.001001	0	0
497	Node 545	0.001001	0	0
498	Node 546	0	0.228831	0
499	Node 547	0.001001	0	0
500	Node 548	0.001001	0	0
501	Node 549	0.001001	0	0
502	Node 55	0.00500501	0	0
503	Node 550	0.001001	0	0
504	Node 551	0.001001	0	0
505	Node 552	0.001001	0.002002	2.00601e-06
506	Node 553	0.001001	0	0
507	Node 554	0.001001	0	0
508	Node 555	0.001001	0	0
509	Node 556	0.002002	0.001001	0.000108325
510	Node 557	0	0.0018018	0
511	Node 558	0.001001	0	0
512	Node 559	0.002002	0.002002	0.000219659
513	Node 56	0.001001	0	0
514	Node 560	0.001001	0	0
515	Node 561	0.001001	0.003003	0.00021665
516	Node 562	0.002002	0	0
517	Node 563	0	0.001001	0
518	Node 564	0	0.226998	0
519	Node 565	0.001001	0	0
520	Node 566	0.004004	0	0
521	Node 567	0.001001	0	0
522	Node 568	0.003003	0	0
523	Node 569	0.001001	0	0
524	Node 57	0	0.313471	0
525	Node 570	0.001001	0	0
526	Node 571	0.001001	0	0
527	Node 572	0.001001	0	0
528	Node 573	0.001001	0	0
529	Node 574	0.001001	0.004004	0.000230056
530	Node 575	0.002002	0.001001	5.68371e-06
531	Node 576	0.001001	0	0
532	Node 577	0.001001	0	0
533	Node 578	0	0.225901	0
534	Node 579	0.001001	0	0
535	Node 58	0.003003	0.254801	4.16455e-05
536	Node 580	0.001001	0	0
537	Node 581	0.001001	0	0
538	Node 582	0.001001	0	0
539	Node 583	0.001001	0	0
540	Node 584	0.001001	0	0
541	Node 585	0.001001	0	0
542	Node 586	0.001001	0	0
543	Node 587	0.002002	0	0
544	Node 588	0	0.001001	0
545	Node 589	0.001001	0	0
546	Node 59	0.00600601	0	0
547	Node 590	0.001001	0	0
548	Node 591	0.001001	0	0
549	Node 592	0.001001	0	0
550	Node 593	0.001001	0	0
551	Node 594	0.001001	0	0
552	Node 595	0.002002	0	0
553	Node 596	0.001001	0	0
554	Node 597	0.003003	0	0
555	Node 598	0.001001	0	0
556	Node 599	0.001001	0	0
557	Node 6	0.014014	0.225867	0.00124672
558	Node 60	0.004004	0	0
559	Node 600	0.001001	0	0
560	Node 601	0.001001	0	0
561	Node 602	0.001001	0	0
562	Node 603	0.001001	0	0
563	Node 604	0.003003	0	0
564	Node 605	0.001001	0	0
565	Node 606	0.001001	0	0
566	Node 607	0.001001	0	0
567	Node 608	0.001001	0	0
568	Node 609	0.001001	0	0
569	Node 61	0	0.236943	0
570	Node 610	0	0.00476948	0
571	Node 611	0.002002	0	0
572	Node 612	0.001001	0	0
573	Node 613	0	0.25164	0
574	Node 614	0.001001	0	0
575	Node 615	0	0.001001	0
576	Node 616	0.001001	0	0
577	Node 617	0.001001	0	0
578	Node 618	0	0.173985	0
579	Node 619	0.001001	0	0
580	Node 62	0.004004	0	0
581	Node 620	0.002002	0	0
582	Node 621	0.001001	0	0
583	Node 622	0.001001	0	0
584	Node 623	0.001001	0	0
585	Node 624	0.001001	0	0
586	Node 625	0	0.002002	0
587	Node 626	0.001001	0	0
588	Node 627	0.001001	0	0
589	Node 628	0.002002	0	0
590	Node 629	0.001001	0	0
591	Node 63	0.001001	0.00900901	0.000433633
592	Node 630	0.001001	0	0
593	Node 631	0.001001	0	0
594	Node 632	0	0.002002	0
595	Node 633	0.001001	0	0
596	Node 634	0.002002	0	0
597	Node 635	0.001001	0	0
598	Node 636	0.001001	0	0
599	Node 637	0.001001	0	0
600	Node 638	0.001001	0	0
601	Node 639	0.001001	0	0
602	Node 64	0.003003	0.261955	0.000433851
603	Node 640	0	0.174265	0
604	Node 641	0	0.001001	0
605	Node 642	0	0.001001	0
606	Node 643	0.001001	0	0
607	Node 644	0.001001	0	0
608	Node 645	0.003003	0	0
609	Node 646	0.001001	0	0
610	Node 647	0.001001	0.002002	0
611	Node 648	0.002002	0	0
612	Node 649	0.001001	0	0
613	Node 65	0.00500501	0	0
614	Node 650	0.002002	0	0
615	Node 651	0	0.001001	0
616	Node 652	0.001001	0	0
617	Node 653	0.003003	0	0
618	Node 654	0.002002	0	0
619	Node 655	0.001001	0.001001	2.00601e-06
620	Node 656	0.001001	0	0
621	Node 657	0.001001	0	0
622	Node 658	0.001001	0	0
623	Node 659	0.003003	0	0
624	Node 66	0.002002	0	0
625	Node 660	0.003003	0	0
626	Node 661	0.002002	0	0
627	Node 662	0.002002	0	0
628	Node 663	0.001001	0	0
629	Node 664	0.001001	0	0
630	Node 665	0.001001	0	0
631	Node 666	0.002002	0	0
632	Node 667	0.001001	0	0
633	Node 668	0.001001	0	0
634	Node 669	0.001001	0	0
635	Node 67	0	0.173634	0
636	Node 670	0.001001	0.001001	1.00301e-06
637	Node 671	0.001001	0	0
638	Node 672	0.001001	0	0
639	Node 673	0.002002	0	0
640	Node 674	0.001001	0	0
641	Node 675	0.002002	0	0
642	Node 676	0.001001	0	0
643	Node 677	0.002002	0	0
644	Node 678	0.002002	0	0
645	Node 679	0.001001	0	0
646	Node 68	0.002002	0.002002	0.000110331
647	Node 680	0	0.2261	0
648	Node 681	0.003003	0	0
649	Node 682	0.001001	0	0
650	Node 683	0.001001	0	0
651	Node 684	0.001001	0	0
652	Node 685	0.001001	0	0
653	Node 686	0.001001	0	0
654	Node 687	0.001001	0	0
655	Node 688	0.001001	0	0
656	Node 689	0.002002	0	0
657	Node 69	0.01001	0	0
658	Node 690	0.001001	0	0
659	Node 691	0	0.225901	0
660	Node 692	0.002002	0	0
661	Node 693	0.001001	0	0
662	Node 694	0.001001	0	0
663	Node 695	0.001001	0	0
664	Node 696	0.001001	0	0
665	Node 697	0	0.225901	0
666	Node 698	0.001001	0	0
667	Node 699	0.001001	0	0
668	Node 7	0.003003	0.253167	0.00044684
669	Node 70	0	0.004004	0
670	Node 700	0.001001	0	0
671	Node 701	0.001001	0	0
672	Node 702	0.001001	0	0
673	Node 703	0.001001	0	0
674	Node 704	0	0.001001	0
675	Node 705	0.001001	0	0
676	Node 706	0.002002	0	0
677	Node 707	0.001001	0	0
678	Node 708	0	0.00225225	0
679	Node 709	0.001001	0	0
680	Node 71	0.004004	0.227974	0.000133049
681	Node 710	0.001001	0	0
682	Node 711	0.001001	0	0
683	Node 712	0.001001	0	0
684	Node 713	0.002002	0	0
685	Node 714	0.001001	0	0
686	Node 715	0.002002	0	0
687	Node 716	0.003003	0	0
688	Node 717	0	0.226299	0
689	Node 718	0.001001	0.001001	1.00301e-06
690	Node 719	0.001001	0	0
691	Node 72	0.00600601	0	0
692	Node 720	0.001001	0	0
693	Node 721	0.003003	0	0
694	Node 722	0.002002	0	0
695	Node 723	0.001001	0	0
696	Node 724	0.001001	0	0
697	Node 725	0	0.251149	0
698	Node 726	0.001001	0	0
699	Node 727	0	0.001001	0
700	Node 728	0.001001	0	0
701	Node 729	0.001001	0	0
702	Node 73	0.003003	0	0
703	Node 730	0.001001	0	0
704	Node 731	0.001001	0	0
705	Node 732	0.001001	0	0
706	Node 733	0.001001	0	0
707	Node 734	0.001001	0	0
708	Node 735	0.002002	0	0
709	Node 736	0.001001	0	0
710	Node 737	0.001001	0	0
711	Node 738	0.001001	0	0
712	Node 739	0.001001	0.001001	5.01504e-07
713	Node 74	0	0.23896	0
714	Node 740	0	0.2261	0
715	Node 741	0.001001	0	0
716	Node 742	0.001001	0	0
717	Node 743	0.001001	0	0
718	Node 744	0.001001	0	0
719	Node 745	0.001001	0	0
720	Node 746	0.001001	0	0
721	Node 747	0.001001	0	0
722	Node 748	0.001001	0	0
723	Node 749	0.001001	0	0
724	Node 75	0.002002	0	0
725	Node 750	0.001001	0	0
726	Node 751	0.002002	0	0
727	Node 752	0.001001	0	0
728	Node 753	0	0.001001	0
729	Node 754	0.001001	0	0
730	Node 755	0.001001	0	0
731	Node 756	0.001001	0	0
732	Node 757	0.001001	0	0
733	Node 758	0.001001	0	0
734	Node 759	0.001001	0	0
735	Node 76	0.001001	0	0
736	Node 760	0	0.001001	0
737	Node 761	0.001001	0	0
738	Node 762	0.002002	0	0
739	Node 763	0	0.001001	0
740	Node 764	0.001001	0	0
741	Node 765	0.001001	0	0
742	Node 766	0.002002	0	0
743	Node 767	0.002002	0	0
744	Node 768	0	0.003003	0
745	Node 769	0.001001	0	0
746	Node 77	0.004004	0.225569	0.00071715
747	Node 770	0.002002	0	0
748	Node 771	0.001001	0	0
749	Node 772	0	0.001001	0
750	Node 773	0.001001	0	0
751	Node 774	0.001001	0	0
752	Node 775	0.001001	0	0
753	Node 776	0.001001	0	0
754	Node 777	0.001001	0	0
755	Node 778	0.001001	0	0
756	Node 779	0.001001	0	0
757	Node 78	0.00600601	0.001001	0.000108325
758	Node 780	0.002002	0	0
759	Node 781	0.001001	0	0
760	Node 782	0.001001	0	0
761	Node 783	0.001001	0	0
762	Node 784	0.001001	0	0
763	Node 785	0.001001	0	0
764	Node 786	0.002002	0	0
765	Node 787	0.001001	0	0
766	Node 788	0.002002	0	0
767	Node 789	0.001001	0	0
768	Node 79	0	0.265786	0
769	Node 790	0.001001	0	0
770	Node 791	0.001001	0	0
771	Node 792	0.001001	0	0
772	Node 793	0	0.226998	0
773	Node 794	0.001001	0	0
774	Node 795	0.001001	0	0
775	Node 796	0.001001	0	0
776	Node 797	0	0.001001	0
777	Node 798	0.001001	0	0
778	Node 799	0.001001	0	0
779	Node 8	0.00500501	0	0
780	Node 80	0.002002	0.002002	0.00021665
781	Node 800	0.001001	0	0
782	Node 801	0.001001	0	0
783	Node 802	0.001001	0	0
784	Node 803	0.001001	0	0
785	Node 804	0.001001	0	0
786	Node 805	0.001001	0	0
787	Node 806	0	0.001001	0
788	Node 807	0.001001	0	0
789	Node 808	0.001001	0	0
790	Node 809	0.001001	0	0
791	Node 81	0.00700701	0	0
792	Node 810	0.002002	0	0
793	Node 811	0.001001	0	0
794	Node 812	0.001001	0	0
795	Node 813	0.001001	0	0
796	Node 814	0.001001	0	0
797	Node 815	0.001001	0	0
798	Node 816	0.002002	0	0
799	Node 817	0	0.002002	0
800	Node 818	0.002002	0	0
801	Node 819	0.001001	0	0
802	Node 82	0.003003	0.2562	0.00100424
803	Node 820	0.001001	0	0
804	Node 821	0.001001	0	0
805	Node 822	0.001001	0	0
806	Node 823	0.001001	0	0
807	Node 824	0	0.20308	0
808	Node 825	0.001001	0	0
809	Node 826	0.001001	0	0
810	Node 827	0.001001	0	0
811	Node 828	0.001001	0	0
812	Node 829	0.002002	0	0
813	Node 83	0.003003	0.00613113	0.000220745
814	Node 830	0.001001	0	0
815	Node 831	0.001001	0	0
816	Node 832	0.002002	0	0
817	Node 833	0.001001	0	0
818	Node 834	0.001001	0	0
819	Node 835	0.001001	0	0
820	Node 836	0.001001	0	0
821	Node 837	0.001001	0	0
822	Node 838	0.001001	0	0
823	Node 839	0	0.001001	0
824	Node 84	0.003003	0.226066	0.0015382
825	Node 840	0	0.226731	0
826	Node 841	0.001001	0	0
827	Node 842	0.001001	0	0
828	Node 843	0.001001	0	0
829	Node 844	0.001001	0	0
830	Node 845	0.001001	0	0
831	Node 846	0	0.002002	0
832	Node 847	0.001001	0	0
833	Node 848	0.001001	0	0
834	Node 849	0.001001	0	0
835	Node 85	0.011011	0	0
836	Node 850	0	0.001001	0
837	Node 851	0	0.251149	0
838	Node 852	0.001001	0	0
839	Node 853	0.001001	0	0
840	Node 854	0.001001	0	0
841	Node 855	0.001001	0	0
842	Node 856	0.001001	0	0
843	Node 857	0.001001	0	0
844	Node 858	0.001001	0	0
845	Node 859	0	0.251149	0
846	Node 86	0.004004	0	0
847	Node 860	0.001001	0	0
848	Node 861	0.001001	0	0
849	Node 862	0.002002	0	0
850	Node 863	0.001001	0	0
851	Node 864	0.001001	0	0
852	Node 865	0.001001	0	0
853	Node 866	0.001001	0	0
854	Node 867	0.002002	0	0
855	Node 868	0.001001	0	0
856	Node 869	0.001001	0	0
857	Node 87	0.00700701	0	0
858	Node 870	0.001001	0	0
859	Node 871	0	0.225901	0
860	Node 872	0.001001	0	0
861	Node 873	0	0.001001	0
862	Node 874	0.001001	0	0
863	Node 875	0.001001	0	0
864	Node 876	0.001001	0	0
865	Node 877	0.001001	0	0
866	Node 878	0.002002	0	0
867	Node 879	0.001001	0	0
868	Node 88	0.002002	0	0
869	Node 880	0.001001	0	0
870	Node 881	0	0.001001	0
871	Node 882	0.001001	0	0
872	Node 883	0.001001	0	0
873	Node 884	0	0.251149	0
874	Node 885	0.001001	0	0
875	Node 886	0.001001	0	0
876	Node 887	0	0.001001	0
877	Node 888	0.001001	0	0
878	Node 889	0.001001	0	0
879	Node 89	0.00800801	0	0
880	Node 890	0.001001	0.001001	3.34336e-07
881	Node 891	0.001001	0	0
882	Node 892	0.001001	0	0
883	Node 893	0.001001	0	0
884	Node 894	0.001001	0	0
885	Node 895	0.002002	0	0
886	Node 896	0.001001	0	0
887	Node 897	0.001001	0	0
888	Node 898	0.001001	0	0
889	Node 899	0	0.187788	0
890	Node 9	0.00600601	0	0
891	Node 90	0.003003	0	0
892	Node 900	0.001001	0	0
893	Node 901	0.001001	0	0
894	Node 902	0.001001	0	0
895	Node 903	0.001001	0	0
896	Node 904	0.001001	0	0
897	Node 905	0.001001	0	0
898	Node 906	0.001001	0	0
899	Node 907	0.001001	0	0
900	Node 908	0.001001	0	0
901	Node 909	0.001001	0	0
902	Node 91	0.001001	0	0
903	Node 910	0.001001	0	0
904	Node 911	0.001001	0	0
905	Node 912	0.001001	0	0
906	Node 913	0.001001	0	0
907	Node 914	0.001001	0	0
908	Node 915	0.001001	0	0
909	Node 916	0.001001	0	0
910	Node 917	0.001001	0	0
911	Node 918	0.001001	0	0
912	Node 919	0.001001	0	0
913	Node 92	0.003003	0	0
914	Node 920	0.001001	0	0
915	Node 921	0.001001	0	0
916	Node 922	0.001001	0	0
917	Node 923	0	0.001001	0
918	Node 924	0.001001	0	0
919	Node 925	0.001001	0	0
920	Node 926	0.001001	0	0
921	Node 927	0.001001	0	0
922	Node 928	0.001001	0	0
923	Node 929	0.001001	0	0
924	Node 93	0	0.176214	0
925	Node 930	0.001001	0	0
926	Node 931	0	0.00133467	0
927	Node 932	0.001001	0	0
928	Node 933	0.001001	0	0
929	Node 934	0.001001	0	0
930	Node 935	0.001001	0	0
931	Node 936	0.001001	0	0
932	Node 937	0.001001	0	0
933	Node 938	0.001001	0	0
934	Node 939	0.001001	0	0
935	Node 94	0.004004	0	0
936	Node 940	0.001001	0	0
937	Node 941	0.001001	0	0
938	Node 942	0.001001	0	0
939	Node 943	0.001001	0	0
940	Node 944	0.001001	0	0
941	Node 945	0.001001	0	0
942	Node 946	0.001001	0	0
943	Node 947	0.001001	0	0
944	Node 948	0.001001	0	0
945	Node 949	0.001001	0	0
946	Node 95	0.002002	0	0
947	Node 950	0.001001	0	0
948	Node 951	0	0.001001	0
949	Node 952	0.001001	0	0
950	Node 953	0.001001	0	0
951	Node 954	0.001001	0	0
952	Node 955	0.001001	0	0
953	Node 956	0.001001	0	0
954	Node 957	0.001001	0	0
955	Node 958	0.001001	0	0
956	Node 959	0.001001	0	0
957	Node 96	0.002002	0	0
958	Node 960	0.001001	0	0
959	Node 961	0.001001	0	0
960	Node 962	0.001001	0	0
961	Node 963	0.001001	0	0
962	Node 964	0.001001	0	0
963	Node 965	0.001001	0	0
964	Node 966	0.001001	0	0
965	Node 967	0.001001	0	0
966	Node 968	0.001001	0	0
967	Node 969	0.001001	0	0
968	Node 97	0.004004	0.250938	0.000882204
969	Node 970	0	0.001001	0
970	Node 971	0.001001	0	0
971	Node 972	0.001001	0	0
972	Node 973	0.002002	0	0
973	Node 974	0.001001	0	0
974	Node 975	0.001001	0	0
975	Node 976	0.001001	0	0
976	Node 977	0	0.0018018	0
977	Node 978	0	0.251149	0
978	Node 979	0	0.00133467	0
979	Node 98	0.001001	0	0
980	Node 980	0.001001	0	0
981	Node 981	0.001001	0	0
982	Node 982	0.001001	0	0
983	Node 983	0.001001	0	0
984	Node 984	0.001001	0	0
985	Node 985	0.001001	0	0
986	Node 986	0	0.001001	0
987	Node 987	0.001001	0	0
988	Node 988	0.001001	0	0
989	Node 989	0.001001	0	0
990	Node 99	0.003003	0	0
991	Node 990	0.001001	0	0
992	Node 991	0.001001	0	0
993	Node 992	0.001001	0	0
994	Node 993	0.001001	0	0
995	Node 994	0.001001	0	0
996	Node 995	0.001001	0	0
997	Node 996	0	0.001001	0
998	Node 997	0.001001	0	0
999	Node 998	0.001001	0	0
1000	Node 999	0.001001	0	0

## Sheet: Scale-Free 1500
ID	Node Details	Centrality Overview
ID	Node Name	Out-Degree	Closeness Degree	Betweenness Degree
The index.	The name of the node	The out-degree of the node.	The closeness degree of the node.	The betweenness degree of the node.
1	Node 0	0.00733823	0.321956	0.00678207
2	Node 1	0.006004	0.541399	0.0230125
3	Node 10	0.000667111	0.000667111	0
4	Node 100	0.00133422	0.000889482	1.48445e-07
5	Node 1000	0.000667111	0	0
6	Node 1001	0.000667111	0	0
7	Node 1002	0.00133422	0	0
8	Node 1003	0.000667111	0	0
9	Node 1004	0.00133422	0	0
10	Node 1005	0.000667111	0	0
11	Node 1006	0.00133422	0	0
12	Node 1007	0.000667111	0	0
13	Node 1008	0.00133422	0	0
14	Node 1009	0.000667111	0	0
15	Node 101	0.00200133	0	0
16	Node 1010	0.000667111	0.00133422	4.49788e-05
17	Node 1011	0.000667111	0	0
18	Node 1012	0.000667111	0	0
19	Node 1013	0.000667111	0	0
20	Node 1014	0.000667111	0	0
21	Node 1015	0.00133422	0	0
22	Node 1016	0.000667111	0	0
23	Node 1017	0.000667111	0.000667111	8.90669e-07
24	Node 1018	0.000667111	0	0
25	Node 1019	0.000667111	0	0
26	Node 102	0.00133422	0	0
27	Node 1020	0.000667111	0	0
28	Node 1021	0	0.000667111	0
29	Node 1022	0.000667111	0	0
30	Node 1023	0.00133422	0	0
31	Node 1024	0.00133422	0	0
32	Node 1025	0.000667111	0	0
33	Node 1026	0.000667111	0	0
34	Node 1027	0.00133422	0.000667111	4.45335e-07
35	Node 1028	0	0.00133422	0
36	Node 1029	0.000667111	0	0
37	Node 103	0.000667111	0.000667111	0
38	Node 1030	0.00133422	0	0
39	Node 1031	0.00133422	0	0
40	Node 1032	0.000667111	0	0
41	Node 1033	0.000667111	0	0
42	Node 1034	0	0.304593	0
43	Node 1035	0.000667111	0	0
44	Node 1036	0.000667111	0.000667111	0
45	Node 1037	0.000667111	0	0
46	Node 1038	0	0.000889482	0
47	Node 1039	0.000667111	0	0
48	Node 104	0.00133422	0	0
49	Node 1040	0.00133422	0	0
50	Node 1041	0.00133422	0	0
51	Node 1042	0.00133422	0	0
52	Node 1043	0.00133422	0	0
53	Node 1044	0	0.00133422	0
54	Node 1045	0.000667111	0	0
55	Node 1046	0.00133422	0	0
56	Node 1047	0.00133422	0	0
57	Node 1048	0.00133422	0	0
58	Node 1049	0.000667111	0	0
59	Node 105	0.00266845	0	0
60	Node 1050	0.00133422	0	0
61	Node 1051	0.00200133	0	0
62	Node 1052	0.000667111	0	0
63	Node 1053	0.00133422	0	0
64	Node 1054	0.000667111	0	0
65	Node 1055	0.000667111	0	0
66	Node 1056	0.000667111	0.000667111	1.48445e-07
67	Node 1057	0.000667111	0	0
68	Node 1058	0.000667111	0	0
69	Node 1059	0.000667111	0	0
70	Node 106	0.006004	0	0
71	Node 1060	0.000667111	0	0
72	Node 1061	0.000667111	0	0
73	Node 1062	0.000667111	0	0
74	Node 1063	0.000667111	0	0
75	Node 1064	0.00133422	0	0
76	Node 1065	0	0.00133422	0
77	Node 1066	0.000667111	0	0
78	Node 1067	0	0.000667111	0
79	Node 1068	0	0.000667111	0
80	Node 1069	0.000667111	0	0
81	Node 107	0.000667111	0.0012008	2.0337e-05
82	Node 1070	0.000667111	0	0
83	Node 1071	0.000667111	0	0
84	Node 1072	0.000667111	0	0
85	Node 1073	0.000667111	0	0
86	Node 1074	0.000667111	0	0
87	Node 1075	0.000667111	0	0
88	Node 1076	0.000667111	0.000667111	4.49788e-05
89	Node 1077	0.000667111	0	0
90	Node 1078	0.00133422	0	0
91	Node 1079	0.000667111	0	0
92	Node 108	0.000667111	0	0
93	Node 1080	0.00133422	0	0
94	Node 1081	0.000667111	0	0
95	Node 1082	0.000667111	0	0
96	Node 1083	0	0.000667111	0
97	Node 1084	0.000667111	0	0
98	Node 1085	0.000667111	0	0
99	Node 1086	0.000667111	0	0
100	Node 1087	0.000667111	0	0
101	Node 1088	0.00333556	0	0
102	Node 1089	0.000667111	0	0
103	Node 109	0.00133422	0	0
104	Node 1090	0.000667111	0	0
105	Node 1091	0.000667111	0	0
106	Node 1092	0.000667111	0	0
107	Node 1093	0	0.000667111	0
108	Node 1094	0.000667111	0	0
109	Node 1095	0.000667111	0	0
110	Node 1096	0.000667111	0	0
111	Node 1097	0.000667111	0	0
112	Node 1098	0.000667111	0	0
113	Node 1099	0	0.000667111	0
114	Node 11	0.00200133	0	0
115	Node 110	0.000667111	0	0
116	Node 1100	0.000667111	0	0
117	Node 1101	0	0.00133422	0
118	Node 1102	0.000667111	0	0
119	Node 1103	0.00200133	0	0
120	Node 1104	0	0.000667111	0
121	Node 1105	0.000667111	0	0
122	Node 1106	0.000667111	0	0
123	Node 1107	0.00133422	0	0
124	Node 1108	0.000667111	0	0
125	Node 1109	0.000667111	0	0
126	Node 111	0.00400267	0	0
127	Node 1110	0	0.000889482	0
128	Node 1111	0.000667111	0	0
129	Node 1112	0.000667111	0	0
130	Node 1113	0.000667111	0.000667111	4.45335e-05
131	Node 1114	0.000667111	0	0
132	Node 1115	0.000667111	0	0
133	Node 1116	0.000667111	0	0
134	Node 1117	0	0.000667111	0
135	Node 1118	0.000667111	0	0
136	Node 1119	0.000667111	0	0
137	Node 112	0.00533689	0	0
138	Node 1120	0.000667111	0	0
139	Node 1121	0	0.000667111	0
140	Node 1122	0.000667111	0	0
141	Node 1123	0.000667111	0	0
142	Node 1124	0.000667111	0.000667111	4.45335e-05
143	Node 1125	0.000667111	0	0
144	Node 1126	0.000667111	0	0
145	Node 1127	0.000667111	0.000667111	4.45335e-05
146	Node 1128	0.000667111	0	0
147	Node 1129	0.000667111	0.000667111	4.45335e-05
148	Node 113	0	0.228046	0
149	Node 1130	0	0.325977	0
150	Node 1131	0	0.000667111	0
151	Node 1132	0.000667111	0	0
152	Node 1133	0.000667111	0	0
153	Node 1134	0.000667111	0	0
154	Node 1135	0.000667111	0	0
155	Node 1136	0.000667111	0	0
156	Node 1137	0.000667111	0	0
157	Node 1138	0.000667111	0.000667111	1.2024e-05
158	Node 1139	0.00133422	0	0
159	Node 114	0.00200133	0	0
160	Node 1140	0	0.00200133	0
161	Node 1141	0.000667111	0	0
162	Node 1142	0	0.147735	0
163	Node 1143	0.000667111	0	0
164	Node 1144	0.000667111	0	0
165	Node 1145	0.000667111	0	0
166	Node 1146	0.000667111	0	0
167	Node 1147	0.000667111	0	0
168	Node 1148	0.000667111	0	0
169	Node 1149	0	0.000667111	0
170	Node 115	0.00200133	0.00133422	6.51673e-05
171	Node 1150	0.00133422	0	0
172	Node 1151	0.000667111	0	0
173	Node 1152	0.000667111	0	0
174	Node 1153	0.000667111	0	0
175	Node 1154	0.000667111	0	0
176	Node 1155	0	0.000667111	0
177	Node 1156	0.000667111	0.000667111	4.45335e-07
178	Node 1157	0.000667111	0	0
179	Node 1158	0.000667111	0	0
180	Node 1159	0.000667111	0	0
181	Node 116	0.00133422	0	0
182	Node 1160	0.000667111	0	0
183	Node 1161	0.000667111	0	0
184	Node 1162	0.000667111	0	0
185	Node 1163	0.000667111	0	0
186	Node 1164	0.000667111	0	0
187	Node 1165	0.000667111	0	0
188	Node 1166	0.000667111	0	0
189	Node 1167	0.000667111	0	0
190	Node 1168	0.000667111	0	0
191	Node 1169	0.000667111	0	0
192	Node 117	0.00266845	0	0
193	Node 1170	0.000667111	0	0
194	Node 1171	0.000667111	0	0
195	Node 1172	0	0.221834	0
196	Node 1173	0.00133422	0	0
197	Node 1174	0.000667111	0	0
198	Node 1175	0.000667111	0	0
199	Node 1176	0	0.000667111	0
200	Node 1177	0.00133422	0	0
201	Node 1178	0.00133422	0	0
202	Node 1179	0.000667111	0	0
203	Node 118	0.00200133	0.000667111	4.45335e-05
204	Node 1180	0.00133422	0	0
205	Node 1181	0	0.000667111	0
206	Node 1182	0.000667111	0	0
207	Node 1183	0.000667111	0	0
208	Node 1184	0	0.000667111	0
209	Node 1185	0.000667111	0	0
210	Node 1186	0.000667111	0	0
211	Node 1187	0.000667111	0	0
212	Node 1188	0.000667111	0	0
213	Node 1189	0.000667111	0	0
214	Node 119	0.000667111	0	0
215	Node 1190	0.000667111	0	0
216	Node 1191	0.000667111	0	0
217	Node 1192	0	0.000667111	0
218	Node 1193	0	0.00133422	0
219	Node 1194	0.000667111	0	0
220	Node 1195	0.000667111	0.000667111	0
221	Node 1196	0.000667111	0	0
222	Node 1197	0.00133422	0	0
223	Node 1198	0.000667111	0	0
224	Node 1199	0.000667111	0	0
225	Node 12	0.00133422	0.00133422	4.54241e-05
226	Node 120	0.00133422	0	0
227	Node 1200	0	0.000667111	0
228	Node 1201	0.000667111	0	0
229	Node 1202	0.000667111	0	0
230	Node 1203	0.000667111	0	0
231	Node 1204	0.000667111	0	0
232	Node 1205	0.000667111	0	0
233	Node 1206	0	0.000667111	0
234	Node 1207	0	0.000667111	0
235	Node 1208	0.00133422	0	0
236	Node 1209	0.000667111	0	0
237	Node 121	0.00200133	0.00133422	8.90669e-05
238	Node 1210	0.000667111	0	0
239	Node 1211	0.000667111	0	0
240	Node 1212	0.000667111	0	0
241	Node 1213	0.000667111	0	0
242	Node 1214	0.000667111	0	0
243	Node 1215	0.000667111	0	0
244	Node 1216	0.000667111	0	0
245	Node 1217	0.000667111	0	0
246	Node 1218	0.00133422	0	0
247	Node 1219	0.000667111	0	0
248	Node 122	0.000667111	0	0
249	Node 1220	0.000667111	0	0
250	Node 1221	0.000667111	0	0
251	Node 1222	0.000667111	0	0
252	Node 1223	0.000667111	0	0
253	Node 1224	0.000667111	0	0
254	Node 1225	0.000667111	0	0
255	Node 1226	0.000667111	0	0
256	Node 1227	0.000667111	0	0
257	Node 1228	0.000667111	0	0
258	Node 1229	0.000667111	0	0
259	Node 123	0.00133422	0	0
260	Node 1230	0.000667111	0	0
261	Node 1231	0.000667111	0	0
262	Node 1232	0.000667111	0	0
263	Node 1233	0.000667111	0	0
264	Node 1234	0.000667111	0	0
265	Node 1235	0.000667111	0	0
266	Node 1236	0.000667111	0	0
267	Node 1237	0.000667111	0	0
268	Node 1238	0.000667111	0	0
269	Node 1239	0.000667111	0	0
270	Node 124	0.000667111	0.302872	0.000106955
271	Node 1240	0.000667111	0	0
272	Node 1241	0	0.000889482	0
273	Node 1242	0.000667111	0	0
274	Node 1243	0.000667111	0	0
275	Node 1244	0.000667111	0	0
276	Node 1245	0.000667111	0	0
277	Node 1246	0	0.000667111	0
278	Node 1247	0.000667111	0	0
279	Node 1248	0.000667111	0	0
280	Node 1249	0.000667111	0	0
281	Node 125	0.00200133	0	0
282	Node 1250	0.000667111	0	0
283	Node 1251	0.000667111	0	0
284	Node 1252	0.00133422	0	0
285	Node 1253	0.000667111	0	0
286	Node 1254	0	0.000667111	0
287	Node 1255	0.000667111	0	0
288	Node 1256	0.000667111	0	0
289	Node 1257	0.000667111	0	0
290	Node 1258	0.000667111	0	0
291	Node 1259	0.000667111	0	0
292	Node 126	0.000667111	0	0
293	Node 1260	0.000667111	0	0
294	Node 1261	0.000667111	0	0
295	Node 1262	0.000667111	0	0
296	Node 1263	0.000667111	0	0
297	Node 1264	0.000667111	0	0
298	Node 1265	0	0.000667111	0
299	Node 1266	0.000667111	0	0
300	Node 1267	0.000667111	0.000667111	4.45335e-07
301	Node 1268	0.000667111	0	0
302	Node 1269	0.000667111	0	0
303	Node 127	0.00200133	0	0
304	Node 1270	0.000667111	0	0
305	Node 1271	0.000667111	0	0
306	Node 1272	0	0.000667111	0
307	Node 1273	0.000667111	0	0
308	Node 1274	0.000667111	0	0
309	Node 1275	0.000667111	0	0
310	Node 1276	0.000667111	0	0
311	Node 1277	0.000667111	0	0
312	Node 1278	0.000667111	0	0
313	Node 1279	0.000667111	0	0
314	Node 128	0	0.221111	0
315	Node 1280	0	0.00133422	0
316	Node 1281	0.000667111	0	0
317	Node 1282	0.000667111	0	0
318	Node 1283	0.000667111	0	0
319	Node 1284	0.000667111	0	0
320	Node 1285	0.00133422	0	0
321	Node 1286	0.000667111	0	0
322	Node 1287	0.00133422	0	0
323	Node 1288	0.000667111	0	0
324	Node 1289	0	0.000889482	0
325	Node 129	0.00333556	0	0
326	Node 1290	0.000667111	0	0
327	Node 1291	0.000667111	0	0
328	Node 1292	0.000667111	0	0
329	Node 1293	0.000667111	0	0
330	Node 1294	0.00133422	0	0
331	Node 1295	0.000667111	0	0
332	Node 1296	0.000667111	0	0
333	Node 1297	0.000667111	0	0
334	Node 1298	0.000667111	0	0
335	Node 1299	0.000667111	0	0
336	Node 13	0.0126751	0.001501	0.000106101
337	Node 130	0.00200133	0	0
338	Node 1300	0.000667111	0	0
339	Node 1301	0.000667111	0	0
340	Node 1302	0	0.000667111	0
341	Node 1303	0.000667111	0	0
342	Node 1304	0.000667111	0	0
343	Node 1305	0.00133422	0	0
344	Node 1306	0.000667111	0	0
345	Node 1307	0.000667111	0	0
346	Node 1308	0.00133422	0	0
347	Node 1309	0.000667111	0	0
348	Node 131	0.00333556	0.00400267	0.000115913
349	Node 1310	0.000667111	0	0
350	Node 1311	0.000667111	0	0
351	Node 1312	0.000667111	0	0
352	Node 1313	0.000667111	0	0
353	Node 1314	0	0.000889482	0
354	Node 1315	0.000667111	0	0
355	Node 1316	0.000667111	0	0
356	Node 1317	0.000667111	0	0
357	Node 1318	0.000667111	0	0
358	Node 1319	0.000667111	0	0
359	Node 132	0.006004	0.180204	0.00232066
360	Node 1320	0.000667111	0	0
361	Node 1321	0.000667111	0	0
362	Node 1322	0.000667111	0	0
363	Node 1323	0.000667111	0	0
364	Node 1324	0.000667111	0	0
365	Node 1325	0.000667111	0	0
366	Node 1326	0	0.000667111	0
367	Node 1327	0.000667111	0	0
368	Node 1328	0.00133422	0	0
369	Node 1329	0.000667111	0	0
370	Node 133	0.00133422	0	0
371	Node 1330	0.000667111	0	0
372	Node 1331	0.000667111	0	0
373	Node 1332	0.000667111	0	0
374	Node 1333	0.000667111	0	0
375	Node 1334	0.000667111	0	0
376	Node 1335	0.000667111	0	0
377	Node 1336	0.000667111	0	0
378	Node 1337	0.000667111	0	0
379	Node 1338	0.000667111	0	0
380	Node 1339	0.000667111	0	0
381	Node 134	0.00133422	0	0
382	Node 1340	0.000667111	0	0
383	Node 1341	0.000667111	0	0
384	Node 1342	0.000667111	0	0
385	Node 1343	0.000667111	0	0
386	Node 1344	0.000667111	0	0
387	Node 1345	0.00133422	0	0
388	Node 1346	0.000667111	0	0
389	Node 1347	0.000667111	0	0
390	Node 1348	0.000667111	0.000667111	1.85556e-06
391	Node 1349	0.000667111	0	0
392	Node 135	0.00200133	0	0
393	Node 1350	0.000667111	0	0
394	Node 1351	0.000667111	0	0
395	Node 1352	0.000667111	0	0
396	Node 1353	0.000667111	0	0
397	Node 1354	0.000667111	0	0
398	Node 1355	0.000667111	0	0
399	Node 1356	0.000667111	0	0
400	Node 1357	0.000667111	0	0
401	Node 1358	0.000667111	0	0
402	Node 1359	0.000667111	0	0
403	Node 136	0.00266845	0	0
404	Node 1360	0.000667111	0	0
405	Node 1361	0.000667111	0	0
406	Node 1362	0.00133422	0	0
407	Node 1363	0.000667111	0	0
408	Node 1364	0.000667111	0	0
409	Node 1365	0.000667111	0	0
410	Node 1366	0.000667111	0	0
411	Node 1367	0.000667111	0	0
412	Node 1368	0.000667111	0	0
413	Node 1369	0.000667111	0	0
414	Node 137	0.00133422	0	0
415	Node 1370	0.000667111	0	0
416	Node 1371	0.00133422	0	0
417	Node 1372	0.000667111	0	0
418	Node 1373	0.000667111	0.000667111	4.45335e-05
419	Node 1374	0.000667111	0	0
420	Node 1375	0.000667111	0	0
421	Node 1376	0.000667111	0	0
422	Node 1377	0	0.000667111	0
423	Node 1378	0.000667111	0	0
424	Node 1379	0.000667111	0	0
425	Node 138	0	0.327798	0
426	Node 1380	0.000667111	0	0
427	Node 1381	0.000667111	0	0
428	Node 1382	0	0.000667111	0
429	Node 1383	0.000667111	0	0
430	Node 1384	0.000667111	0	0
431	Node 1385	0	0.30171	0
432	Node 1386	0.000667111	0	0
433	Node 1387	0.000667111	0	0
434	Node 1388	0.000667111	0	0
435	Node 1389	0	0.0012008	0
436	Node 139	0.00200133	0.000667111	4.45335e-05
437	Node 1390	0.000667111	0	0
438	Node 1391	0.000667111	0	0
439	Node 1392	0.000667111	0	0
440	Node 1393	0.000667111	0	0
441	Node 1394	0.000667111	0	0
442	Node 1395	0.000667111	0.000667111	4.45335e-05
443	Node 1396	0.000667111	0	0
444	Node 1397	0	0.000667111	0
445	Node 1398	0.000667111	0	0
446	Node 1399	0.000667111	0	0
447	Node 14	0.00800534	0.00133422	7.05856e-05
448	Node 140	0.00200133	0.00133422	4.54241e-05
449	Node 1400	0.000667111	0	0
450	Node 1401	0.000667111	0	0
451	Node 1402	0.000667111	0	0
452	Node 1403	0.000667111	0	0
453	Node 1404	0.000667111	0	0
454	Node 1405	0.000667111	0	0
455	Node 1406	0.000667111	0	0
456	Node 1407	0.000667111	0	0
457	Node 1408	0.000667111	0	0
458	Node 1409	0.000667111	0	0
459	Node 141	0.00200133	0	0
460	Node 1410	0.000667111	0	0
461	Node 1411	0.000667111	0	0
462	Node 1412	0.000667111	0	0
463	Node 1413	0.000667111	0	0
464	Node 1414	0.000667111	0	0
465	Node 1415	0.000667111	0	0
466	Node 1416	0.000667111	0	0
467	Node 1417	0.000667111	0	0
468	Node 1418	0.000667111	0	0
469	Node 1419	0.000667111	0	0
470	Node 142	0.00133422	0	0
471	Node 1420	0.000667111	0	0
472	Node 1421	0.000667111	0	0
473	Node 1422	0.000667111	0	0
474	Node 1423	0.000667111	0	0
475	Node 1424	0.000667111	0	0
476	Node 1425	0	0.000667111	0
477	Node 1426	0.000667111	0	0
478	Node 1427	0.000667111	0	0
479	Node 1428	0.000667111	0	0
480	Node 1429	0.000667111	0	0
481	Node 143	0.00266845	0	0
482	Node 1430	0	0.000667111	0
483	Node 1431	0.000667111	0	0
484	Node 1432	0.000667111	0	0
485	Node 1433	0.000667111	0	0
486	Node 1434	0.000667111	0.000667111	4.45335e-05
487	Node 1435	0.000667111	0	0
488	Node 1436	0.000667111	0	0
489	Node 1437	0.000667111	0	0
490	Node 1438	0.000667111	0	0
491	Node 1439	0	0.000667111	0
492	Node 144	0.00333556	0	0
493	Node 1440	0.000667111	0	0
494	Node 1441	0.000667111	0	0
495	Node 1442	0.000667111	0	0
496	Node 1443	0.000667111	0	0
497	Node 1444	0.000667111	0	0
498	Node 1445	0.000667111	0	0
499	Node 1446	0	0.00208472	0
500	Node 1447	0.000667111	0	0
501	Node 1448	0.000667111	0	0
502	Node 1449	0.000667111	0	0
503	Node 145	0	0.233136	0
504	Node 1450	0.000667111	0	0
505	Node 1451	0.000667111	0	0
506	Node 1452	0.000667111	0	0
507	Node 1453	0.000667111	0	0
508	Node 1454	0.000667111	0	0
509	Node 1455	0.000667111	0	0
510	Node 1456	0.000667111	0	0
511	Node 1457	0.000667111	0	0
512	Node 1458	0.000667111	0	0
513	Node 1459	0.000667111	0	0
514	Node 146	0.00200133	0.000667111	3.26579e-06
515	Node 1460	0.000667111	0	0
516	Node 1461	0.000667111	0	0
517	Node 1462	0.000667111	0	0
518	Node 1463	0.000667111	0	0
519	Node 1464	0.000667111	0	0
520	Node 1465	0.000667111	0	0
521	Node 1466	0.000667111	0	0
522	Node 1467	0.000667111	0	0
523	Node 1468	0.000667111	0	0
524	Node 1469	0.000667111	0	0
525	Node 147	0.00466978	0	0
526	Node 1470	0.000667111	0	0
527	Node 1471	0.000667111	0	0
528	Node 1472	0.000667111	0	0
529	Node 1473	0.000667111	0	0
530	Node 1474	0.000667111	0	0
531	Node 1475	0.000667111	0	0
532	Node 1476	0.000667111	0	0
533	Node 1477	0.000667111	0	0
534	Node 1478	0.000667111	0	0
535	Node 1479	0.000667111	0	0
536	Node 148	0.00200133	0.177462	0.000430624
537	Node 1480	0.000667111	0	0
538	Node 1481	0.000667111	0	0
539	Node 1482	0.000667111	0	0
540	Node 1483	0.000667111	0	0
541	Node 1484	0.000667111	0	0
542	Node 1485	0	0.000667111	0
543	Node 1486	0.000667111	0	0
544	Node 1487	0.000667111	0	0
545	Node 1488	0.000667111	0	0
546	Node 1489	0.000667111	0	0
547	Node 149	0.00133422	0	0
548	Node 1490	0.000667111	0	0
549	Node 1491	0.000667111	0	0
550	Node 1492	0.000667111	0	0
551	Node 1493	0.000667111	0	0
552	Node 1494	0.000667111	0	0
553	Node 1495	0.000667111	0	0
554	Node 1496	0.000667111	0	0
555	Node 1497	0.000667111	0	0
556	Node 1498	0.000667111	0	0
557	Node 1499	0.000667111	0	0
558	Node 15	0.00333556	0	0
559	Node 150	0	0.00351111	0
560	Node 151	0.00266845	0.000667111	2.44934e-06
561	Node 152	0.00400267	0	0
562	Node 153	0.000667111	0	0
563	Node 154	0.00200133	0	0
564	Node 155	0.000667111	0.181258	0.000196771
565	Node 156	0.006004	0.303615	0.00338831
566	Node 157	0.00133422	0	0
567	Node 158	0.000667111	0	0
568	Node 159	0.000667111	0.00200133	4.45335e-05
569	Node 16	0.00200133	0.00133422	2.44934e-06
570	Node 160	0.000667111	0	0
571	Node 161	0.00200133	0.00133422	2.26378e-05
572	Node 162	0.00200133	0.302318	0.000155199
573	Node 163	0.00133422	0	0
574	Node 164	0.00133422	0.221917	6.41282e-05
575	Node 165	0.000667111	0	0
576	Node 166	0.00266845	0	0
577	Node 167	0.00200133	0	0
578	Node 168	0.00200133	0	0
579	Node 169	0.00200133	0	0
580	Node 17	0.000667111	0.00776275	0.000136866
581	Node 170	0.000667111	0	0
582	Node 171	0.00333556	0	0
583	Node 172	0.00333556	0.00200133	6.77651e-05
584	Node 173	0.000667111	0	0
585	Node 174	0	0.305111	0
586	Node 175	0.00200133	0	0
587	Node 176	0.00133422	0	0
588	Node 177	0.00133422	0.00266845	4.70199e-05
589	Node 178	0.00466978	0	0
590	Node 179	0.00200133	0.222915	0.000794477
591	Node 18	0.00400267	0	0
592	Node 180	0.00133422	0.000667111	2.0337e-05
593	Node 181	0.000667111	0	0
594	Node 182	0.000667111	0	0
595	Node 183	0.000667111	0	0
596	Node 184	0.00133422	0	0
597	Node 185	0	0.302573	0
598	Node 186	0.00200133	0	0
599	Node 187	0.00200133	0	0
600	Node 188	0.00133422	0	0
601	Node 189	0	0.303473	0
602	Node 19	0.00333556	0.000667111	4.45335e-05
603	Node 190	0.00400267	0	0
604	Node 191	0.000667111	0	0
605	Node 192	0.000667111	0	0
606	Node 193	0.00133422	0	0
607	Node 194	0.00133422	0.0024016	8.90669e-05
608	Node 195	0.00133422	0.00200133	8.90669e-05
609	Node 196	0	0.30658	0
610	Node 197	0.00133422	0	0
611	Node 198	0.00200133	0	0
612	Node 199	0.00266845	0	0
613	Node 2	0.0400267	0.478658	0.0482011
614	Node 20	0.00266845	0.304735	0.00087152
615	Node 200	0.000667111	0	0
616	Node 201	0.000667111	0	0
617	Node 202	0.00133422	0.000667111	4.45335e-05
618	Node 203	0.000667111	0.000667111	1.90752e-05
619	Node 204	0.00200133	0.000667111	1.85556e-06
620	Node 205	0.00333556	0	0
621	Node 206	0.00266845	0.000667111	4.45335e-05
622	Node 207	0.00266845	0.301399	0.000233838
623	Node 208	0.00133422	0	0
624	Node 209	0.000667111	0	0
625	Node 21	0.00533689	0	0
626	Node 210	0.00466978	0	0
627	Node 211	0.000667111	0	0
628	Node 212	0	0.312832	0
629	Node 213	0.000667111	0	0
630	Node 214	0.00133422	0	0
631	Node 215	0.000667111	0.00213476	8.90669e-05
632	Node 216	0.00133422	0	0
633	Node 217	0.00200133	0	0
634	Node 218	0.00133422	0.00266845	5.00493e-05
635	Node 219	0	0.000889482	0
636	Node 22	0.00333556	0.304174	0.00082784
637	Node 220	0	0.303346	0
638	Node 221	0.00133422	0	0
639	Node 222	0	0.00388138	0
640	Node 223	0.00200133	0	0
641	Node 224	0	0.00277963	0
642	Node 225	0.000667111	0	0
643	Node 226	0.00133422	0.302872	0.000217732
644	Node 227	0.00200133	0	0
645	Node 228	0	0.003002	0
646	Node 229	0.000667111	0	0
647	Node 23	0.00200133	0	0
648	Node 230	0.00133422	0	0
649	Node 231	0.000667111	0	0
650	Node 232	0.00200133	0	0
651	Node 233	0.000667111	0.30241	0.00011886
652	Node 234	0.000667111	0	0
653	Node 235	0.00133422	0	0
654	Node 236	0.00133422	0	0
655	Node 237	0	0.00133422	0
656	Node 238	0.00133422	0.000667111	0
657	Node 239	0	0.00400267	0
658	Node 24	0.00533689	0.311436	0.00223591
659	Node 240	0.00333556	0	0
660	Node 241	0.00266845	0	0
661	Node 242	0.00333556	0	0
662	Node 243	0.00133422	0	0
663	Node 244	0.00133422	0.147757	1.03911e-06
664	Node 245	0.00333556	0.00133422	2.22667e-06
665	Node 246	0.00200133	0	0
666	Node 247	0.000667111	0	0
667	Node 248	0.00133422	0	0
668	Node 249	0.00200133	0	0
669	Node 25	0.00333556	0.000667111	8.90669e-07
670	Node 250	0.000667111	0	0
671	Node 251	0.000667111	0	0
672	Node 252	0.000667111	0	0
673	Node 253	0.000667111	0	0
674	Node 254	0.00133422	0.00177896	8.90669e-05
675	Node 255	0.00133422	0.000667111	4.45335e-07
676	Node 256	0.000667111	0.000667111	0
677	Node 257	0.00133422	0.000667111	4.45335e-07
678	Node 258	0	0.226041	0
679	Node 259	0.000667111	0	0
680	Node 26	0.00400267	0	0
681	Node 260	0.00200133	0	0
682	Node 261	0.00133422	0	0
683	Node 262	0.000667111	0	0
684	Node 263	0	0.00200133	0
685	Node 264	0.00200133	0.364048	0.000348133
686	Node 265	0.000667111	0.000667111	4.45335e-05
687	Node 266	0.00266845	0	0
688	Node 267	0.00200133	0.230696	0.00274805
689	Node 268	0.00133422	0	0
690	Node 269	0.000667111	0	0
691	Node 27	0.00533689	0	0
692	Node 270	0.00200133	0	0
693	Node 271	0.000667111	0	0
694	Node 272	0.00333556	0	0
695	Node 273	0.00133422	0	0
696	Node 274	0	0.363375	0
697	Node 275	0.000667111	0	0
698	Node 276	0	0.332882	0
699	Node 277	0.00200133	0	0
700	Node 278	0	0.147999	0
701	Node 279	0.000667111	0	0
702	Node 28	0.00200133	0	0
703	Node 280	0.00200133	0	0
704	Node 281	0	0.00200133	0
705	Node 282	0.000667111	0	0
706	Node 283	0.00200133	0	0
707	Node 284	0.00266845	0	0
708	Node 285	0	0.000667111	0
709	Node 286	0.000667111	0	0
710	Node 287	0.000667111	0	0
711	Node 288	0.000667111	0	0
712	Node 289	0.000667111	0	0
713	Node 29	0.00200133	0.001501	1.78134e-06
714	Node 290	0	0.000667111	0
715	Node 291	0.00200133	0.000667111	1.37312e-06
716	Node 292	0.00200133	0	0
717	Node 293	0.00133422	0	0
718	Node 294	0.00133422	0	0
719	Node 295	0.00133422	0	0
720	Node 296	0.00133422	0	0
721	Node 297	0.000667111	0.302226	8.81763e-05
722	Node 298	0	0.000667111	0
723	Node 299	0.000667111	0	0
724	Node 3	0.0213476	0	0
725	Node 30	0.00133422	0.227519	0.000681113
726	Node 300	0.00133422	0.000667111	8.90669e-07
727	Node 301	0.000667111	0	0
728	Node 302	0	0.00200133	0
729	Node 303	0.000667111	0.30278	0.000176353
730	Node 304	0.00133422	0	0
731	Node 305	0.00200133	0.0025145	3.93379e-06
732	Node 306	0.00266845	0.000667111	4.49788e-05
733	Node 307	0.00133422	0	0
734	Node 308	0.000667111	0.000667111	5.03228e-05
735	Node 309	0.00266845	0	0
736	Node 31	0.00466978	0	0
737	Node 310	0.00333556	0.00133422	9.08483e-05
738	Node 311	0.00133422	0	0
739	Node 312	0.00133422	0	0
740	Node 313	0.00200133	0	0
741	Node 314	0.000667111	0	0
742	Node 315	0	0.00133422	0
743	Node 316	0.00133422	0.221817	4.37912e-06
744	Node 317	0.00200133	0	0
745	Node 318	0.00133422	0	0
746	Node 319	0.00266845	0	0
747	Node 32	0.00333556	0	0
748	Node 320	0.000667111	0.302134	4.61664e-05
749	Node 321	0.000667111	0	0
750	Node 322	0.000667111	0	0
751	Node 323	0.00400267	0	0
752	Node 324	0	0.226355	0
753	Node 325	0.000667111	0	0
754	Node 326	0.000667111	0.177467	2.85014e-06
755	Node 327	0.00133422	0	0
756	Node 328	0.000667111	0	0
757	Node 329	0.000667111	0	0
758	Node 33	0.00733823	0	0
759	Node 330	0.000667111	0	0
760	Node 331	0.00400267	0.000667111	4.54241e-05
761	Node 332	0.000667111	0	0
762	Node 333	0.00133422	0	0
763	Node 334	0.000667111	0	0
764	Node 335	0.000667111	0.00171543	1.336e-06
765	Node 336	0.00133422	0	0
766	Node 337	0.000667111	0.000667111	4.45335e-05
767	Node 338	0.000667111	0	0
768	Node 339	0.000667111	0	0
769	Node 34	0.00200133	0.175919	0.000286833
770	Node 340	0	0.222214	0
771	Node 341	0.00200133	0.000667111	2.00623e-05
772	Node 342	0.000667111	0.000667111	0
773	Node 343	0	0.302884	0
774	Node 344	0.000667111	0	0
775	Node 345	0.000667111	0	0
776	Node 346	0.000667111	0	0
777	Node 347	0.00133422	0	0
778	Node 348	0.000667111	0	0
779	Node 349	0.000667111	0	0
780	Node 35	0.00200133	0	0
781	Node 350	0.00200133	0	0
782	Node 351	0.000667111	0	0
783	Node 352	0.000667111	0	0
784	Node 353	0.00333556	0	0
785	Node 354	0.00133422	0	0
786	Node 355	0.000667111	0	0
787	Node 356	0.00200133	0	0
788	Node 357	0.00200133	0	0
789	Node 358	0.00133422	0	0
790	Node 359	0.000667111	0	0
791	Node 36	0.000667111	0	0
792	Node 360	0.00200133	0	0
793	Node 361	0.00200133	0	0
794	Node 362	0.000667111	0.00133422	4.45335e-05
795	Node 363	0.00266845	0	0
796	Node 364	0.00133422	0	0
797	Node 365	0.000667111	0	0
798	Node 366	0.000667111	0	0
799	Node 367	0.000667111	0	0
800	Node 368	0.000667111	0.000667111	0
801	Node 369	0.000667111	0.223669	0
802	Node 37	0.00133422	0.319981	0.00115619
803	Node 370	0.000667111	0	0
804	Node 371	0.00200133	0	0
805	Node 372	0.00200133	0	0
806	Node 373	0.000667111	0	0
807	Node 374	0.000667111	0	0
808	Node 375	0.00266845	0	0
809	Node 376	0.000667111	0	0
810	Node 377	0.000667111	0	0
811	Node 378	0.000667111	0	0
812	Node 379	0.000667111	0	0
813	Node 38	0.00133422	0.221669	4.40881e-05
814	Node 380	0.00133422	0	0
815	Node 381	0	0.00177896	0
816	Node 382	0.00266845	0	0
817	Node 383	0	0.308555	0
818	Node 384	0.000667111	0	0
819	Node 385	0.000667111	0	0
820	Node 386	0.00133422	0	0
821	Node 387	0.00200133	0	0
822	Node 388	0.000667111	0	0
823	Node 389	0.000667111	0	0
824	Node 39	0.000667111	0	0
825	Node 390	0.000667111	0	0
826	Node 391	0.00133422	0.00133422	2.04112e-06
827	Node 392	0.00266845	0	0
828	Node 393	0.00133422	0	0
829	Node 394	0	0.230967	0
830	Node 395	0.00466978	0	0
831	Node 396	0	0.00133422	0
832	Node 397	0.000667111	0	0
833	Node 398	0	0.231129	0
834	Node 399	0.000667111	0.00213476	0.0001336
835	Node 4	0.00133422	0.31671	0.0010722
836	Node 40	0.000667111	0.304828	0.000386714
837	Node 400	0.000667111	0	0
838	Node 401	0.00133422	0	0
839	Node 402	0.00200133	0	0
840	Node 403	0.00200133	0	0
841	Node 404	0	0.00266845	0
842	Node 405	0.000667111	0	0
843	Node 406	0.000667111	0	0
844	Node 407	0.000667111	0	0
845	Node 408	0.000667111	0.00133422	8.90669e-07
846	Node 409	0.000667111	0	0
847	Node 41	0	0.302757	0
848	Node 410	0.000667111	0	0
849	Node 411	0.00133422	0	0
850	Node 412	0.00133422	0.00200133	4.82446e-06
851	Node 413	0.00200133	0	0
852	Node 414	0.000667111	0	0
853	Node 415	0.000667111	0	0
854	Node 416	0.000667111	0	0
855	Node 417	0.00133422	0.00133422	2.52356e-06
856	Node 418	0	0.30171	0
857	Node 419	0.000667111	0	0
858	Node 42	0.00333556	0.177303	3.27257e-05
859	Node 420	0.000667111	0	0
860	Node 421	0.000667111	0.0027018	4.45335e-05
861	Node 422	0	0.00177896	0
862	Node 423	0.00133422	0	0
863	Node 424	0.00266845	0.00133422	3.11734e-06
864	Node 425	0.00133422	0	0
865	Node 426	0.000667111	0	0
866	Node 427	0	0.00133422	0
867	Node 428	0.000667111	0	0
868	Node 429	0.000667111	0	0
869	Node 43	0.00533689	0	0
870	Node 430	0.00133422	0	0
871	Node 431	0.00133422	0	0
872	Node 432	0.000667111	0	0
873	Node 433	0.000667111	0	0
874	Node 434	0.000667111	0	0
875	Node 435	0.00133422	0	0
876	Node 436	0	0.00266845	0
877	Node 437	0.000667111	0	0
878	Node 438	0.00133422	0	0
879	Node 439	0.00200133	0	0
880	Node 44	0.00667111	0	0
881	Node 440	0.000667111	0	0
882	Node 441	0.000667111	0	0
883	Node 442	0.00266845	0	0
884	Node 443	0.000667111	0	0
885	Node 444	0.000667111	0	0
886	Node 445	0.00133422	0	0
887	Node 446	0.00200133	0	0
888	Node 447	0	0.325444	0
889	Node 448	0.00466978	0.000667111	4.54241e-05
890	Node 449	0.00133422	0	0
891	Node 45	0.00266845	0.304267	0.000612536
892	Node 450	0.000667111	0.00200133	8.90669e-05
893	Node 451	0.000667111	0	0
894	Node 452	0.000667111	0.000667111	0
895	Node 453	0.00133422	0	0
896	Node 454	0.000667111	0	0
897	Node 455	0	0.302481	0
898	Node 456	0.000667111	0.0012008	8.90669e-07
899	Node 457	0.00333556	0	0
900	Node 458	0.000667111	0	0
901	Node 459	0.000667111	0	0
902	Node 46	0	0.225433	0
903	Node 460	0.000667111	0	0
904	Node 461	0.00200133	0	0
905	Node 462	0	0.30171	0
906	Node 463	0.000667111	0	0
907	Node 464	0.000667111	0	0
908	Node 465	0	0.30171	0
909	Node 466	0.00133422	0	0
910	Node 467	0.000667111	0	0
911	Node 468	0.00133422	0	0
912	Node 469	0	0.30171	0
913	Node 47	0.00333556	0.30408	0.000180902
914	Node 470	0.000667111	0	0
915	Node 471	0.000667111	0	0
916	Node 472	0.00333556	0	0
917	Node 473	0.00200133	0	0
918	Node 474	0.000667111	0	0
919	Node 475	0.00200133	0	0
920	Node 476	0.00266845	0	0
921	Node 477	0.000667111	0.301766	6.42024e-05
922	Node 478	0.000667111	0	0
923	Node 479	0.000667111	0.001501	1.63289e-06
924	Node 48	0.00333556	0	0
925	Node 480	0.00133422	0	0
926	Node 481	0.000667111	0	0
927	Node 482	0.00133422	0	0
928	Node 483	0.00200133	0	0
929	Node 484	0.00266845	0	0
930	Node 485	0.00200133	0	0
931	Node 486	0.000667111	0	0
932	Node 487	0.00133422	0	0
933	Node 488	0.00133422	0	0
934	Node 489	0.000667111	0	0
935	Node 49	0.00333556	0	0
936	Node 490	0.000667111	0	0
937	Node 491	0.00133422	0	0
938	Node 492	0.00200133	0	0
939	Node 493	0.00133422	0	0
940	Node 494	0	0.00217923	0
941	Node 495	0.000667111	0	0
942	Node 496	0	0.32555	0
943	Node 497	0.00133422	0	0
944	Node 498	0.00133422	0	0
945	Node 499	0.00333556	0	0
946	Node 5	0.00400267	0	0
947	Node 50	0.00133422	0.000667111	4.45335e-05
948	Node 500	0	0.000667111	0
949	Node 501	0.00133422	0	0
950	Node 502	0.000667111	0.00333556	8.81763e-05
951	Node 503	0.00266845	0	0
952	Node 504	0.00133422	0	0
953	Node 505	0.000667111	0	0
954	Node 506	0.000667111	0	0
955	Node 507	0	0.000667111	0
956	Node 508	0.00200133	0	0
957	Node 509	0.000667111	0	0
958	Node 51	0.00200133	0	0
959	Node 510	0.000667111	0.000667111	0
960	Node 511	0.000667111	0	0
961	Node 512	0.000667111	0	0
962	Node 513	0.00133422	0	0
963	Node 514	0.000667111	0.000667111	4.45335e-07
964	Node 515	0.00133422	0	0
965	Node 516	0.00133422	0	0
966	Node 517	0	0.00133422	0
967	Node 518	0.00133422	0	0
968	Node 519	0.00133422	0.00200133	3.6369e-06
969	Node 52	0.00466978	0.308336	0.00123967
970	Node 520	0.00133422	0	0
971	Node 521	0.000667111	0	0
972	Node 522	0.000667111	0	0
973	Node 523	0	0.00333556	0
974	Node 524	0.000667111	0	0
975	Node 525	0.000667111	0	0
976	Node 526	0.000667111	0.00200133	4.45335e-05
977	Node 527	0.000667111	0	0
978	Node 528	0.00200133	0	0
979	Node 529	0.000667111	0	0
980	Node 53	0.00266845	0.305769	0.000993525
981	Node 530	0.000667111	0	0
982	Node 531	0.00133422	0	0
983	Node 532	0.00133422	0	0
984	Node 533	0.000667111	0	0
985	Node 534	0.00133422	0	0
986	Node 535	0.000667111	0.000667111	4.45335e-05
987	Node 536	0.000667111	0	0
988	Node 537	0.00200133	0.000667111	4.49788e-05
989	Node 538	0.00400267	0	0
990	Node 539	0.00133422	0	0
991	Node 54	0.00533689	0	0
992	Node 540	0.00200133	0.00133422	4.56468e-05
993	Node 541	0.00133422	0	0
994	Node 542	0	0.000667111	0
995	Node 543	0.000667111	0	0
996	Node 544	0.00133422	0.000889482	1.78134e-06
997	Node 545	0.00200133	0	0
998	Node 546	0.00133422	0.000667111	2.82045e-06
999	Node 547	0.00533689	0	0
1000	Node 548	0.00133422	0	0
1001	Node 549	0	0.302077	0
1002	Node 55	0.00533689	0	0
1003	Node 550	0.000667111	0	0
1004	Node 551	0.000667111	0	0
1005	Node 552	0.000667111	0	0
1006	Node 553	0.00200133	0	0
1007	Node 554	0	0.148463	0
1008	Node 555	0.00133422	0.000667111	4.45335e-05
1009	Node 556	0.00133422	0	0
1010	Node 557	0.000667111	0	0
1011	Node 558	0.000667111	0	0
1012	Node 559	0.000667111	0	0
1013	Node 56	0.000667111	0	0
1014	Node 560	0.000667111	0	0
1015	Node 561	0.00133422	0	0
1016	Node 562	0.00200133	0.00200133	7.43041e-05
1017	Node 563	0.00133422	0	0
1018	Node 564	0.00133422	0	0
1019	Node 565	0	0.30171	0
1020	Node 566	0.000667111	0	0
1021	Node 567	0.000667111	0	0
1022	Node 568	0	0.302757	0
1023	Node 569	0.000667111	0	0
1024	Node 57	0.00533689	0.000667111	4.33459e-05
1025	Node 570	0.000667111	0	0
1026	Node 571	0.000667111	0	0
1027	Node 572	0.000667111	0	0
1028	Node 573	0.00133422	0	0
1029	Node 574	0.000667111	0.301582	0
1030	Node 575	0.000667111	0	0
1031	Node 576	0.00133422	0	0
1032	Node 577	0.000667111	0	0
1033	Node 578	0.000667111	0	0
1034	Node 579	0	0.221883	0
1035	Node 58	0.000667111	0.000667111	0
1036	Node 580	0.00200133	0	0
1037	Node 581	0.00200133	0	0
1038	Node 582	0	0.309567	0
1039	Node 583	0.00200133	0	0
1040	Node 584	0.000667111	0	0
1041	Node 585	0.000667111	0	0
1042	Node 586	0.000667111	0.000667111	0
1043	Node 587	0.000667111	0.001501	8.81763e-05
1044	Node 588	0.000667111	0	0
1045	Node 589	0.00200133	0	0
1046	Node 59	0	0.314601	0
1047	Node 590	0.000667111	0	0
1048	Node 591	0.00200133	0	0
1049	Node 592	0.000667111	0	0
1050	Node 593	0.000667111	0	0
1051	Node 594	0.000667111	0	0
1052	Node 595	0.000667111	0	0
1053	Node 596	0.00200133	0	0
1054	Node 597	0.000667111	0	0
1055	Node 598	0.00133422	0	0
1056	Node 599	0.00200133	0.000667111	8.90669e-07
1057	Node 6	0.00933956	0.304454	0.00361726
1058	Node 60	0.00333556	0.302965	0.000800936
1059	Node 600	0.000667111	0.00133422	4.45335e-05
1060	Node 601	0	0.000667111	0
1061	Node 602	0.00200133	0	0
1062	Node 603	0.000667111	0.000667111	4.45335e-07
1063	Node 604	0.000667111	0	0
1064	Node 605	0.00133422	0	0
1065	Node 606	0.000667111	0	0
1066	Node 607	0.000667111	0	0
1067	Node 608	0.000667111	0.00333556	6.79507e-05
1068	Node 609	0.000667111	0	0
1069	Node 61	0.00133422	0	0
1070	Node 610	0.00466978	0	0
1071	Node 611	0.00133422	0	0
1072	Node 612	0.00200133	0	0
1073	Node 613	0.000667111	0	0
1074	Node 614	0.000667111	0	0
1075	Node 615	0.000667111	0	0
1076	Node 616	0.00200133	0	0
1077	Node 617	0.00133422	0	0
1078	Node 618	0.00133422	0	0
1079	Node 619	0.000667111	0.000667111	0
1080	Node 62	0.00333556	0.000667111	2.15245e-05
1081	Node 620	0.00133422	0	0
1082	Node 621	0	0.30353	0
1083	Node 622	0.000667111	0.000667111	2.22667e-07
1084	Node 623	0.000667111	0	0
1085	Node 624	0.000667111	0	0
1086	Node 625	0.000667111	0.000667111	4.45335e-05
1087	Node 626	0.000667111	0	0
1088	Node 627	0.00133422	0	0
1089	Node 628	0	0.302389	0
1090	Node 629	0.000667111	0	0
1091	Node 63	0.000667111	0.221223	0
1092	Node 630	0.00133422	0	0
1093	Node 631	0.00133422	0	0
1094	Node 632	0.000667111	0	0
1095	Node 633	0.00133422	0.000889482	2.0337e-05
1096	Node 634	0.000667111	0	0
1097	Node 635	0.000667111	0.001501	8.90669e-07
1098	Node 636	0.00133422	0	0
1099	Node 637	0	0.000889482	0
1100	Node 638	0	0.000667111	0
1101	Node 639	0.000667111	0	0
1102	Node 64	0.00266845	0	0
1103	Node 640	0.00133422	0.00384256	0.000104688
1104	Node 641	0.000667111	0	0
1105	Node 642	0.000667111	0	0
1106	Node 643	0.000667111	0	0
1107	Node 644	0.00200133	0	0
1108	Node 645	0.000667111	0	0
1109	Node 646	0.000667111	0	0
1110	Node 647	0.00133422	0	0
1111	Node 648	0.000667111	0	0
1112	Node 649	0.000667111	0	0
1113	Node 65	0.00133422	0	0
1114	Node 650	0.000667111	0	0
1115	Node 651	0.000667111	0	0
1116	Node 652	0.00133422	0	0
1117	Node 653	0.000667111	0	0
1118	Node 654	0.00133422	0	0
1119	Node 655	0	0.000667111	0
1120	Node 656	0.00133422	0	0
1121	Node 657	0.000667111	0	0
1122	Node 658	0.000667111	0.0012008	1.11334e-06
1123	Node 659	0.000667111	0.000667111	4.45335e-05
1124	Node 66	0.00200133	0	0
1125	Node 660	0.00133422	0.000667111	4.45335e-05
1126	Node 661	0.00133422	0	0
1127	Node 662	0.00133422	0.000667111	2.05596e-05
1128	Node 663	0	0.221357	0
1129	Node 664	0.000667111	0	0
1130	Node 665	0.000667111	0	0
1131	Node 666	0.000667111	0	0
1132	Node 667	0	0.00238254	0
1133	Node 668	0.00133422	0	0
1134	Node 669	0.000667111	0	0
1135	Node 67	0.00400267	0	0
1136	Node 670	0	0.000667111	0
1137	Node 671	0	0.000667111	0
1138	Node 672	0.000667111	0	0
1139	Node 673	0.00133422	0	0
1140	Node 674	0.00133422	0	0
1141	Node 675	0.000667111	0	0
1142	Node 676	0.000667111	0	0
1143	Node 677	0.00133422	0	0
1144	Node 678	0.000667111	0	0
1145	Node 679	0.000667111	0	0
1146	Node 68	0.000667111	0	0
1147	Node 680	0.000667111	0	0
1148	Node 681	0.00266845	0	0
1149	Node 682	0.000667111	0	0
1150	Node 683	0.000667111	0	0
1151	Node 684	0	0.00133422	0
1152	Node 685	0.000667111	0	0
1153	Node 686	0.000667111	0	0
1154	Node 687	0.000667111	0	0
1155	Node 688	0.000667111	0	0
1156	Node 689	0.00133422	0.000667111	3.19157e-06
1157	Node 69	0.000667111	0	0
1158	Node 690	0.000667111	0	0
1159	Node 691	0.000667111	0	0
1160	Node 692	0.00200133	0	0
1161	Node 693	0.000667111	0	0
1162	Node 694	0.000667111	0	0
1163	Node 695	0.00133422	0	0
1164	Node 696	0.000667111	0	0
1165	Node 697	0.000667111	0	0
1166	Node 698	0.00133422	0	0
1167	Node 699	0.00133422	0	0
1168	Node 7	0.00400267	0.226583	0.00179839
1169	Node 70	0.000667111	0	0
1170	Node 700	0.000667111	0	0
1171	Node 701	0.000667111	0	0
1172	Node 702	0.000667111	0	0
1173	Node 703	0.00133422	0	0
1174	Node 704	0.000667111	0	0
1175	Node 705	0.00133422	0	0
1176	Node 706	0.000667111	0	0
1177	Node 707	0.000667111	0	0
1178	Node 708	0.000667111	0	0
1179	Node 709	0.000667111	0	0
1180	Node 71	0.00200133	0.222714	0.000676501
1181	Node 710	0.00133422	0	0
1182	Node 711	0.000667111	0	0
1183	Node 712	0.000667111	0	0
1184	Node 713	0.00133422	0	0
1185	Node 714	0.000667111	0	0
1186	Node 715	0.000667111	0	0
1187	Node 716	0.000667111	0.00200133	8.92154e-05
1188	Node 717	0.000667111	0	0
1189	Node 718	0.000667111	0	0
1190	Node 719	0.000667111	0	0
1191	Node 72	0.00400267	0.000667111	4.41624e-06
1192	Node 720	0.000667111	0	0
1193	Node 721	0.000667111	0	0
1194	Node 722	0.000667111	0	0
1195	Node 723	0.000667111	0	0
1196	Node 724	0.00133422	0	0
1197	Node 725	0	0.000667111	0
1198	Node 726	0.000667111	0	0
1199	Node 727	0.000667111	0	0
1200	Node 728	0.000667111	0	0
1201	Node 729	0.000667111	0	0
1202	Node 73	0.00533689	0.000667111	2.6349e-05
1203	Node 730	0.000667111	0	0
1204	Node 731	0	0.00328424	0
1205	Node 732	0.000667111	0	0
1206	Node 733	0.000667111	0.00152483	1.336e-06
1207	Node 734	0.000667111	0	0
1208	Node 735	0.00133422	0	0
1209	Node 736	0.000667111	0	0
1210	Node 737	0.00133422	0	0
1211	Node 738	0.000667111	0	0
1212	Node 739	0.00200133	0	0
1213	Node 74	0.00200133	0.30408	0.00124831
1214	Node 740	0.00200133	0	0
1215	Node 741	0.000667111	0	0
1216	Node 742	0.000667111	0	0
1217	Node 743	0.000667111	0.000667111	4.45335e-05
1218	Node 744	0.000667111	0	0
1219	Node 745	0.00133422	0	0
1220	Node 746	0.000667111	0	0
1221	Node 747	0	0.22253	0
1222	Node 748	0.00200133	0	0
1223	Node 749	0.000667111	0	0
1224	Node 75	0.00533689	0	0
1225	Node 750	0.00133422	0	0
1226	Node 751	0	0.000667111	0
1227	Node 752	0	0.00133422	0
1228	Node 753	0.00133422	0	0
1229	Node 754	0.00133422	0	0
1230	Node 755	0.00133422	0	0
1231	Node 756	0	0.301802	0
1232	Node 757	0.00133422	0	0
1233	Node 758	0.000667111	0	0
1234	Node 759	0.000667111	0	0
1235	Node 76	0.00466978	0.000667111	3.48846e-06
1236	Node 760	0.00133422	0.000667111	4.45335e-05
1237	Node 761	0.000667111	0	0
1238	Node 762	0.000667111	0	0
1239	Node 763	0.00133422	0	0
1240	Node 764	0.000667111	0	0
1241	Node 765	0.000667111	0.000667111	4.49788e-05
1242	Node 766	0.000667111	0	0
1243	Node 767	0	0.00333556	0
1244	Node 768	0.000667111	0	0
1245	Node 769	0	0.0012008	0
1246	Node 77	0.00133422	0.303058	2.12647e-05
1247	Node 770	0.000667111	0	0
1248	Node 771	0.000667111	0	0
1249	Node 772	0.000667111	0	0
1250	Node 773	0.000667111	0	0
1251	Node 774	0.000667111	0	0
1252	Node 775	0.00133422	0.301491	0
1253	Node 776	0.000667111	0	0
1254	Node 777	0.000667111	0	0
1255	Node 778	0.000667111	0.000667111	0
1256	Node 779	0.00133422	0	0
1257	Node 78	0.00200133	0	0
1258	Node 780	0.00133422	0	0
1259	Node 781	0.000667111	0	0
1260	Node 782	0.00133422	0	0
1261	Node 783	0.000667111	0	0
1262	Node 784	0.000667111	0	0
1263	Node 785	0.00133422	0	0
1264	Node 786	0.000667111	0	0
1265	Node 787	0.00133422	0	0
1266	Node 788	0.000667111	0	0
1267	Node 789	0	0.000667111	0
1268	Node 79	0.00266845	0	0
1269	Node 790	0.000667111	0	0
1270	Node 791	0.00133422	0	0
1271	Node 792	0.00200133	0	0
1272	Node 793	0.000667111	0	0
1273	Node 794	0	0.000667111	0
1274	Node 795	0.000667111	0	0
1275	Node 796	0.000667111	0	0
1276	Node 797	0.00133422	0	0
1277	Node 798	0.000667111	0	0
1278	Node 799	0.00133422	0	0
1279	Node 8	0.00266845	0.000667111	1.11334e-06
1280	Node 80	0.00133422	0	0
1281	Node 800	0.000667111	0	0
1282	Node 801	0	0.00128291	0
1283	Node 802	0.00200133	0	0
1284	Node 803	0.00133422	0	0
1285	Node 804	0.00133422	0	0
1286	Node 805	0.000667111	0	0
1287	Node 806	0.000667111	0	0
1288	Node 807	0.000667111	0	0
1289	Node 808	0	0.00133422	0
1290	Node 809	0.00133422	0	0
1291	Node 81	0	0.224976	0
1292	Node 810	0.000667111	0	0
1293	Node 811	0.000667111	0	0
1294	Node 812	0.000667111	0	0
1295	Node 813	0.000667111	0	0
1296	Node 814	0.000667111	0	0
1297	Node 815	0.00200133	0	0
1298	Node 816	0	0.0012008	0
1299	Node 817	0.000667111	0	0
1300	Node 818	0.000667111	0	0
1301	Node 819	0.00200133	0	0
1302	Node 82	0.00133422	0	0
1303	Node 820	0.000667111	0	0
1304	Node 821	0.00200133	0	0
1305	Node 822	0.00133422	0	0
1306	Node 823	0.00133422	0	0
1307	Node 824	0.000667111	0	0
1308	Node 825	0	0.000667111	0
1309	Node 826	0.000667111	0	0
1310	Node 827	0.00200133	0	0
1311	Node 828	0.000667111	0	0
1312	Node 829	0.000667111	0	0
1313	Node 83	0.000667111	0	0
1314	Node 830	0.00333556	0.00200133	6.46032e-05
1315	Node 831	0.00133422	0	0
1316	Node 832	0.000667111	0	0
1317	Node 833	0.000667111	0	0
1318	Node 834	0.000667111	0	0
1319	Node 835	0.000667111	0	0
1320	Node 836	0.000667111	0	0
1321	Node 837	0.000667111	0	0
1322	Node 838	0.000667111	0	0
1323	Node 839	0.00333556	0	0
1324	Node 84	0.00400267	0	0
1325	Node 840	0.00133422	0	0
1326	Node 841	0.000667111	0	0
1327	Node 842	0.000667111	0	0
1328	Node 843	0.00200133	0.00208472	6.23469e-06
1329	Node 844	0.000667111	0	0
1330	Node 845	0.000667111	0	0
1331	Node 846	0.00400267	0	0
1332	Node 847	0.000667111	0	0
1333	Node 848	0.000667111	0	0
1334	Node 849	0.000667111	0	0
1335	Node 85	0.000667111	0	0
1336	Node 850	0.000667111	0	0
1337	Node 851	0.000667111	0	0
1338	Node 852	0.000667111	0	0
1339	Node 853	0.00133422	0	0
1340	Node 854	0.000667111	0	0
1341	Node 855	0.000667111	0	0
1342	Node 856	0.000667111	0	0
1343	Node 857	0.000667111	0	0
1344	Node 858	0.000667111	0	0
1345	Node 859	0.000667111	0	0
1346	Node 86	0.00400267	0	0
1347	Node 860	0.000667111	0	0
1348	Node 861	0.000667111	0	0
1349	Node 862	0.00133422	0	0
1350	Node 863	0.000667111	0	0
1351	Node 864	0.000667111	0	0
1352	Node 865	0	0.00177896	0
1353	Node 866	0.000667111	0	0
1354	Node 867	0.000667111	0	0
1355	Node 868	0.000667111	0	0
1356	Node 869	0.000667111	0.000667111	4.45335e-05
1357	Node 87	0	0.304096	0
1358	Node 870	0	0.00304965	0
1359	Node 871	0.000667111	0	0
1360	Node 872	0	0.000667111	0
1361	Node 873	0.000667111	0	0
1362	Node 874	0.000667111	0	0
1363	Node 875	0.000667111	0	0
1364	Node 876	0	0.00266845	0
1365	Node 877	0.000667111	0	0
1366	Node 878	0.00133422	0	0
1367	Node 879	0.000667111	0	0
1368	Node 88	0.000667111	0	0
1369	Node 880	0.000667111	0	0
1370	Node 881	0.000667111	0	0
1371	Node 882	0.000667111	0	0
1372	Node 883	0.00133422	0	0
1373	Node 884	0.00133422	0	0
1374	Node 885	0.000667111	0	0
1375	Node 886	0.000667111	0	0
1376	Node 887	0.000667111	0	0
1377	Node 888	0.00133422	0	0
1378	Node 889	0.000667111	0.00133422	6.68002e-07
1379	Node 89	0.00333556	0.00133422	8.95123e-05
1380	Node 890	0.000667111	0	0
1381	Node 891	0.000667111	0	0
1382	Node 892	0.000667111	0	0
1383	Node 893	0.000667111	0	0
1384	Node 894	0.000667111	0	0
1385	Node 895	0.000667111	0	0
1386	Node 896	0.000667111	0	0
1387	Node 897	0.00133422	0	0
1388	Node 898	0.000667111	0	0
1389	Node 899	0.000667111	0	0
1390	Node 9	0.00400267	0.000667111	4.58695e-05
1391	Node 90	0.00133422	0.00133422	8.90669e-05
1392	Node 900	0.000667111	0	0
1393	Node 901	0.000667111	0	0
1394	Node 902	0.000667111	0	0
1395	Node 903	0.000667111	0	0
1396	Node 904	0.000667111	0	0
1397	Node 905	0.00133422	0	0
1398	Node 906	0.00133422	0	0
1399	Node 907	0.000667111	0	0
1400	Node 908	0.000667111	0	0
1401	Node 909	0.000667111	0	0
1402	Node 91	0.00133422	0	0
1403	Node 910	0.000667111	0	0
1404	Node 911	0.000667111	0	0
1405	Node 912	0.000667111	0	0
1406	Node 913	0.000667111	0.301766	4.40881e-05
1407	Node 914	0.000667111	0	0
1408	Node 915	0	0.00133422	0
1409	Node 916	0.000667111	0	0
1410	Node 917	0.000667111	0	0
1411	Node 918	0.000667111	0	0
1412	Node 919	0.000667111	0	0
1413	Node 92	0.00333556	0.302318	0.00058445
1414	Node 920	0.000667111	0	0
1415	Node 921	0.000667111	0	0
1416	Node 922	0.000667111	0	0
1417	Node 923	0.000667111	0	0
1418	Node 924	0.000667111	0	0
1419	Node 925	0.000667111	0	0
1420	Node 926	0.000667111	0	0
1421	Node 927	0.000667111	0	0
1422	Node 928	0.000667111	0.000667111	4.45335e-07
1423	Node 929	0.000667111	0.00133422	6.68002e-05
1424	Node 93	0.00200133	0.304267	0.000631292
1425	Node 930	0.00133422	0	0
1426	Node 931	0.000667111	0	0
1427	Node 932	0.00133422	0	0
1428	Node 933	0.00133422	0	0
1429	Node 934	0.000667111	0	0
1430	Node 935	0.00133422	0	0
1431	Node 936	0.000667111	0	0
1432	Node 937	0.000667111	0	0
1433	Node 938	0	0.302205	0
1434	Node 939	0.000667111	0.000667111	4.45335e-05
1435	Node 94	0.000667111	0.0024016	2.22667e-06
1436	Node 940	0.000667111	0	0
1437	Node 941	0.000667111	0.00208472	4.45335e-05
1438	Node 942	0	0.000667111	0
1439	Node 943	0.000667111	0	0
1440	Node 944	0.000667111	0	0
1441	Node 945	0.000667111	0	0
1442	Node 946	0.000667111	0	0
1443	Node 947	0.000667111	0	0
1444	Node 948	0.00133422	0	0
1445	Node 949	0.000667111	0	0
1446	Node 95	0.00133422	0	0
1447	Node 950	0.000667111	0	0
1448	Node 951	0.000667111	0	0
1449	Node 952	0	0.000667111	0
1450	Node 953	0.000667111	0	0
1451	Node 954	0.00133422	0	0
1452	Node 955	0.00266845	0	0
1453	Node 956	0.000667111	0	0
1454	Node 957	0	0.000667111	0
1455	Node 958	0.000667111	0	0
1456	Node 959	0.000667111	0	0
1457	Node 96	0.00400267	0	0
1458	Node 960	0.000667111	0	0
1459	Node 961	0	0.00185309	0
1460	Node 962	0.000667111	0	0
1461	Node 963	0.000667111	0	0
1462	Node 964	0.000667111	0	0
1463	Node 965	0.00133422	0	0
1464	Node 966	0.000667111	0	0
1465	Node 967	0.000667111	0	0
1466	Node 968	0.000667111	0	0
1467	Node 969	0.000667111	0	0
1468	Node 97	0.00133422	0	0
1469	Node 970	0.000667111	0	0
1470	Node 971	0.000667111	0	0
1471	Node 972	0.000667111	0	0
1472	Node 973	0.000667111	0	0
1473	Node 974	0	0.00185309	0
1474	Node 975	0.000667111	0	0
1475	Node 976	0.000667111	0	0
1476	Node 977	0.000667111	0	0
1477	Node 978	0.000667111	0	0
1478	Node 979	0.000667111	0	0
1479	Node 98	0.00133422	0	0
1480	Node 980	0.000667111	0	0
1481	Node 981	0.000667111	0	0
1482	Node 982	0.000667111	0	0
1483	Node 983	0.000667111	0	0
1484	Node 984	0.000667111	0	0
1485	Node 985	0.000667111	0	0
1486	Node 986	0.00133422	0	0
1487	Node 987	0.000667111	0	0
1488	Node 988	0.000667111	0	0
1489	Node 989	0.000667111	0.000667111	4.45335e-07
1490	Node 99	0.00266845	0	0
1491	Node 990	0.000667111	0	0
1492	Node 991	0.000667111	0	0
1493	Node 992	0.000667111	0	0
1494	Node 993	0.000667111	0	0
1495	Node 994	0.000667111	0	0
1496	Node 995	0.00133422	0	0
1497	Node 996	0.000667111	0	0
1498	Node 997	0.000667111	0	0
1499	Node 998	0.000667111	0	0
1500	Node 999	0.000667111	0.222215	8.81763e-05

[truncated: 15 more sheets: Scale-Free 2000, Small World 100, Small World 500, Small World 1000, Small World 1500, Small World 2000, Breast DEF, Breast HCC1428, Breast MDA-MB-361, Ovarian DEF, Ovarian O1946, Ovarian OVCA8, Pancreatic AsPC-1, Pancreatic DEF, Pancreatic KP-3]
