# Supplementary material for: Network controllability solutions for computational drug repurposing using genetic algorithms
Source: Sci Rep. 2022 Jan 26;12:1437. doi: 10.1038/s41598-022-05335-3 (PMC8791995; doi:10.1038/s41598-022-05335-3)
Supplement: Supplementary file 3 — Supplementary Table 2. [file 41598_2022_5335_MOESM3_ESM.xlsx]

## Sheet: Without Preference
ID	Run Details		Network Overview			Genetic Algorithm Constrained (5)				Genetic Algorithm Constrained (15)				Genetic Algorithm Constrained (30)				Genetic Algorithm Constrained (50)				Greedy Algorithm Constrained (5)				Greedy Algorithm Constrained (15)				Greedy Algorithm Constrained (30)				Greedy Algorithm Constrained (50)				Greedy Algorithm Unconstrained
ID	Network Name	Run Index	Nodes	Edges	Target	Solutions	Control	Path	Time	Solutions	Control	Path	Time	Solutions	Control	Path	Time	Solutions	Control	Path	Time	Solutions	Control	Path	Time	Solutions	Control	Path	Time	Solutions	Control	Path	Time	Solutions	Control	Path	Time	Solutions	Control	Path	Time
The index.	The name of the network.	The index of the run.	The number of nodes in the network.	The number of edges in the network.	The number of target nodes in the network.	The number of unique best returned solutions.	The number of control input nodes in the best returned solutions.	The average actual maximum length of the control paths in the best returned solutions.	The elapsed time of the algorithm, in seconds.	The number of unique best returned solutions.	The number of control input nodes in the best returned solutions.	The average actual maximum length of the control paths in the best returned solutions.	The elapsed time of the algorithm, in seconds.	The number of unique best returned solutions.	The number of control input nodes in the best returned solutions.	The average actual maximum length of the control paths in the best returned solutions.	The elapsed time of the algorithm, in seconds.	The number of unique best returned solutions.	The number of control input nodes in the best returned solutions.	The average actual maximum length of the control paths in the best returned solutions.	The elapsed time of the algorithm, in seconds.	The number of unique best returned solutions.	The number of control input nodes in the best returned solutions.	The average actual maximum length of the control paths in the best returned solutions.	The elapsed time of the algorithm, in seconds.	The number of unique best returned solutions.	The number of control input nodes in the best returned solutions.	The average actual maximum length of the control paths in the best returned solutions.	The elapsed time of the algorithm, in seconds.	The number of unique best returned solutions.	The number of control input nodes in the best returned solutions.	The average actual maximum length of the control paths in the best returned solutions.	The elapsed time of the algorithm, in seconds.	The number of unique best returned solutions.	The number of control input nodes in the best returned solutions.	The average actual maximum length of the control paths in the best returned solutions.	The elapsed time of the algorithm, in seconds.	The number of unique best returned solutions.	The number of control input nodes in the best returned solutions.	The average actual maximum length of the control paths in the best returned solutions.	The elapsed time of the algorithm, in seconds.
1	Erdős-Rényi 100	1	62	47	5	5	4	2.4	0.525077	5	4	2.4	0.475997	5	4	2.4	0.496605	5	4	2.4	0.493319	1	4	2	0.310282	1	4	2	0.32165	1	4	2	0.321611	1	4	2	0.330719	1	4	2	0.313431
2	Erdős-Rényi 100	2	62	47	5	5	4	2.4	0.681474	5	4	2.4	0.471816	5	4	2.4	0.510402	5	4	2.4	0.509166	1	4	2	0.320888	1	4	2	0.312153	1	4	2	0.321986	1	4	2	0.325018	1	4	2	0.331183
3	Erdős-Rényi 100	3	62	47	5	5	4	2.4	0.652332	5	4	2.4	0.532311	5	4	2.4	0.491445	5	4	2.4	0.450547	1	4	2	0.323419	1	4	2	0.319728	1	4	2	0.320539	1	4	2	0.322502	1	4	2	0.324641
4	Erdős-Rényi 100	4	62	47	5	5	4	2.4	0.600349	5	4	2.4	0.492289	5	4	2.4	0.492003	5	4	2.4	0.494105	1	4	2	0.310207	1	4	2	0.330553	1	4	2	0.314332	1	4	2	0.326031	1	4	2	0.32604
5	Erdős-Rényi 100	5	62	47	5	5	4	2.4	0.496541	5	4	2.4	0.52401	5	4	2.4	0.498732	5	4	2.4	0.579886	1	4	2	0.307379	1	4	2	0.31493	1	4	2	0.3148	1	4	2	0.326857	1	4	2	0.318895
6	Erdős-Rényi 100	6	62	47	5	5	4	2.4	0.531974	5	4	2.4	0.508635	5	4	2.4	0.47223	5	4	2.4	0.448896	1	4	2	0.317322	1	4	2	0.318237	1	4	2	0.31304	1	4	2	0.332077	1	4	2	0.327045
7	Erdős-Rényi 100	7	62	47	5	5	4	2.4	0.497563	5	4	2.4	0.588006	5	4	2.4	0.483378	5	4	2.4	0.517242	1	4	2	0.325792	1	4	2	0.327087	1	4	2	0.336473	1	4	2	0.323286	1	4	2	0.322242
8	Erdős-Rényi 100	8	62	47	5	5	4	2.4	0.49236	5	4	2.4	0.541395	5	4	2.4	0.496882	5	4	2.4	0.475946	1	4	2	0.320233	1	4	2	0.335423	1	4	2	0.323599	1	4	2	0.309836	1	4	2	0.333268
9	Erdős-Rényi 100	9	62	47	5	5	4	2.4	0.508553	5	4	2.4	0.447115	5	4	2.4	0.466178	5	4	2.4	0.543367	1	4	2	0.317596	1	4	2	0.322755	1	4	2	0.319696	1	4	2	0.313764	1	4	2	0.329318
10	Erdős-Rényi 100	10	62	47	5	5	4	2.4	0.50663	5	4	2.4	0.461238	5	4	2.4	0.478893	5	4	2.4	0.50045	1	4	2	0.317121	1	4	2	0.316729	1	4	2	0.334039	1	4	2	0.313461	1	4	2	0.329791
11	Erdős-Rényi 500	1	497	1270	25	12	5	5	9.37876	1	2	12	10.7197	6	3	8.66667	11.1973	1	3	9	10.6369	2	10	5	5.98487	1	6	5	14.9724	1	4	7	26.4158	1	4	8	36.8998	1	4	8	38.5556
12	Erdős-Rényi 500	2	497	1270	25	22	5	5	8.59166	22	2	12.1364	9.79501	1	2	12	13.9306	1	2	12	12.8815	2	10	5	6.05833	1	6	5	14.5332	1	4	7	26.4258	1	4	8	37.0353	1	4	8	38.4012
13	Erdős-Rényi 500	3	497	1270	25	3	5	5	6.26915	1	2	12	10.9361	9	4	7.11111	8.85573	1	3	8	10.5906	2	10	5	6.00222	1	6	5	14.7452	1	4	7	26.6906	1	4	8	37.1249	1	4	8	38.0544
14	Erdős-Rényi 500	4	497	1270	25	10	5	5	12.7186	1	2	12	12.0279	1	2	12	9.54096	1	3	8	10.5919	2	10	5	6.00842	1	6	5	14.9347	1	4	7	26.2221	1	4	8	37.6317	1	4	8	36.7102
15	Erdős-Rényi 500	5	497	1270	25	12	5	5	7.74634	21	2	12.0952	11.2925	1	2	12	9.52799	1	2	12	14.7079	2	10	5	5.97177	1	6	5	14.9927	1	4	7	26.4187	1	4	8	36.9092	1	4	8	38.0337
16	Erdős-Rényi 500	6	497	1270	25	1	5	5	6.48004	1	2	12	10.6633	22	3	9.59091	7.96535	10	2	12.1	13.731	2	10	5	6.02612	1	6	5	14.7093	1	4	7	26.2802	1	4	8	37.4962	1	4	8	37.5223
17	Erdős-Rényi 500	7	497	1270	25	27	6	5	6.15341	19	3	8.57895	8.37943	1	2	12	10.4973	8	4	7.125	10.1956	2	10	5	6.02463	1	6	5	14.9398	1	4	7	26.4167	1	4	8	37.4573	1	4	8	37.1352
18	Erdős-Rényi 500	8	497	1270	25	20	6	5	5.03326	1	2	12	10.2785	1	3	8	8.95878	1	2	12	12.5974	2	10	5	6.0082	1	6	5	14.7917	1	4	7	26.4952	1	4	8	37.1602	1	4	8	37.9019
19	Erdős-Rényi 500	9	497	1270	25	23	6	5	5.0846	1	2	12	11.8454	1	2	12	13.1475	1	1	24	16.3454	2	10	5	5.99234	1	6	5	14.8715	1	4	7	26.5898	1	4	8	36.0952	1	4	8	37.1566
20	Erdős-Rényi 500	10	497	1270	25	9	5	5	8.2631	1	2	12	12.4108	1	2	12	13.8316	1	1	24	14.9921	2	10	5	5.93344	1	6	5	14.7359	1	4	7	26.148	1	4	8	35.785	1	4	8	37.9926
21	Erdős-Rényi 1000	1	1000	4952	50	26	9	5	32.9044	27	4	12	42.9724	23	5	9.04348	51.4848	1	1	49	89.4614	1	13	8	16.0041	1	6	4	34.5612	1	4	12	61.4302	3	2	24	91.5956	1	1	49	133.72
22	Erdős-Rényi 1000	2	1000	4952	50	31	9	5	40.0898	20	4	12	52.1639	4	2	24	70.8481	12	7	7	54.4623	2	13	8	15.7415	1	6	4	34.4284	5	4	12	61.7442	3	2	24	90.0643	1	1	49	134.73
23	Erdős-Rényi 1000	3	1000	4952	50	37	9	5	26.532	26	4	12	53.5273	20	2	24	66.8422	3	2	24	73.8546	1	13	8	15.7254	1	6	4	34.4853	4	4	12	61.3768	3	2	24	92.1944	1	1	49	125.775
24	Erdős-Rényi 1000	4	1000	4952	50	33	9	5	30.2947	31	4	12	49.0199	21	2	24	69.6977	1	1	49	100.125	2	13	7	15.6655	6	7	4	34.8622	1	3	16	61.0474	1	2	24	91.6833	1	1	49	134.685
25	Erdős-Rényi 1000	5	1000	4952	50	24	9	5	35.7341	32	4	12	55.6451	15	5	9	59.9511	1	1	49	89.5331	1	13	7	16.0461	8	7	4	34.4791	1	3	16	60.871	4	2	24	89.4987	1	1	49	132.075
26	Erdős-Rényi 1000	6	1000	4952	50	29	9	5	36.1883	11	4	12	53.6639	20	2	24	64.988	16	2	24	83.8279	1	13	8	15.8846	1	6	4	35.0793	11	4	12	61.0239	2	2	24	91.7466	1	1	49	127.52
27	Erdős-Rényi 1000	7	1000	4952	50	16	9	5	36.0488	26	4	12	57.1028	8	3	16	72.7281	6	2	24	95.3121	1	13	8	15.7416	1	6	4	34.426	2	4	12	61.0073	2	2	24	91.0544	1	1	49	132.74
28	Erdős-Rényi 1000	8	1000	4952	50	8	9	5	34.3231	16	4	12	50.972	2	3	16	64.9049	1	1	49	92.7238	2	13	7	15.9323	5	7	4	35.1303	7	4	12	60.3105	2	2	24	91.3004	1	1	49	131.046
29	Erdős-Rényi 1000	9	1000	4952	50	15	9	5	37.1248	41	4	12	40.8074	1	2	24	71.9954	1	1	49	97.8648	2	14	8	15.8356	1	6	4	34.6712	5	4	12	60.4762	2	2	24	91.759	1	1	49	134.697
30	Erdős-Rényi 1000	10	1000	4952	50	30	9	5	35.2817	34	4	12	61.8259	31	5	9.09677	55.9384	1	1	49	97.7948	1	13	8	16.0252	1	6	4	34.8106	9	4	12	60.729	3	2	24	92.1644	1	1	49	128.747
31	Erdős-Rényi 1500	1	1500	11258	75	34	13	5	111.79	31	5	14	156.36	1	3	24	216.191	20	2	37	293.298	6	24	7	28.8796	1	10	3.16667	61.8582	1	5	14	113.059	1	3	24	189.291	17	1	74	2999.57
32	Erdős-Rényi 1500	2	1500	11258	75	32	13	5	104.593	12	5	14	165.777	12	4	18	184.353	31	4	18	194.341	1	23	7	27.9453	1	10	4	64.5403	4	6	12	116.93	1	3	24	181.621	14	1	74	2798.46
33	Erdős-Rényi 1500	3	1500	11258	75	21	13	5	83.3828	32	5	14	159.166	13	3	24	225.286	9	3	24	296.38	2	24	6	28.6011	7	11	3.5	62.8933	2	6	12	114.285	1	3	24	186.879	15	1	74	2743.52
34	Erdős-Rényi 1500	4	1500	11258	75	38	13	5	89.6718	27	5	14	158.981	3	5	14	162.872	1	3	24	256.616	1	23	7	28.5151	2	10	4	62.7293	2	5	14	115.381	7	5	14	191.69	18	1	74	2752.1
35	Erdős-Rényi 1500	5	1500	11258	75	42	13	5	104.549	26	5	14	167.273	26	3	24	211.195	7	7	10	179.822	2	23	8	27.942	1	9	3.5	61.8154	4	6	12	113.435	2	4	18	186.045	15	1	74	2723.4
36	Erdős-Rényi 1500	6	1500	11258	75	21	13	5	88.0858	27	5	14	183.098	9	3	24	197.34	8	2	37	250.76	1	23	8	27.7519	1	9	4	62.5614	1	5	14	116.07	1	3	24	188.085	15	1	74	2833.37
37	Erdős-Rényi 1500	7	1500	11258	75	34	13	5	98.2602	30	5	14	189.593	1	4	18	163.681	15	3	24	250.511	2	24	6	28.892	7	11	3	62.989	1	4	18	114.53	1	4	18	189.27	13	1	74	2923.48
38	Erdős-Rényi 1500	8	1500	11258	75	31	13	5	100.685	32	5	14	167.002	11	3	24	225.666	1	2	37	272.494	1	24	7	28.4903	3	10	3	62.9605	2	5	14	113.056	2	4	18	188.978	15	1	74	2722.61
39	Erdős-Rényi 1500	9	1500	11258	75	35	13	5	101.637	32	5	14	161.978	27	3	24	225.097	19	2	37	261.475	2	24	8	28.4613	2	9	3	62.2698	3	6	12	114.464	1	3	24	181.196	15	1	74	2787.86
40	Erdős-Rényi 1500	10	1500	11258	75	38	13	5	99.6789	8	5	14	151.641	20	3	24	218.735	1	3	24	280.526	1	23	7	28.1425	1	10	4	63.1994	1	5	14	113.876	4	4	18	187.075	16	1	74	2889.39
41	Erdős-Rényi 2000	1	2000	19869	100	33	17	5	209.038	33	7	14	416.102	30	4	24	563.554	27	3	33	646.036	5	33	7	44.9403	1	14	3	94.7955	1	8	12	167.078	1	5	19	280.888	20	1	99	15929.8
42	Erdős-Rényi 2000	2	2000	19869	100	31	17	5	246.723	25	7	14	387.576	28	4	24	535.205	12	2	49	632.385	2	32	7	44.8972	3	14	3	92.9978	1	7	14	170.856	3	6	16	280.581	24	1	99	16414.3
43	Erdős-Rényi 2000	3	2000	19869	100	31	17	5	215.36	28	7	14	416.014	32	4	24	428.091	17	2	49	615.555	6	33	7	44.5332	1	13	3	95.111	1	7	14	171.025	1	5	19	282.48	13	1	99	16261.2
44	Erdős-Rényi 2000	4	2000	19869	100	41	17	5	232.734	22	7	14	359.922	7	4	24	481.991	21	2	49	694.623	1	32	7	44.531	1	14	3	95.1554	3	8	12	172.01	4	6	16	280.681	19	1	99	15915.8
45	Erdős-Rényi 2000	5	2000	19869	100	32	17	5	217.955	20	7	14	338.133	21	4	24	475.167	4	2	49	654.996	1	32	8	44.7726	1	12	3	95.2119	2	7	14	171.156	2	5	19	282.852	16	1	99	15241.5
46	Erdős-Rényi 2000	6	2000	19869	100	36	17	5	218.59	34	7	14	339.845	10	7	14	417.114	12	7	14	517.178	1	33	6	44.8955	7	15	3	94.2109	5	8	12	170.419	4	6	16	282.505	18	1	99	15759.1
47	Erdős-Rényi 2000	7	2000	19869	100	33	17	5	205.494	33	7	14	361.652	31	4	24	499.643	20	2	49	725.175	1	31	7	44.7606	1	13	3	95.0535	2	8	12	165.57	1	5	19	281.256	15	1	99	15571.8
48	Erdős-Rényi 2000	8	2000	19869	100	37	17	5	228.851	17	7	14	333.089	6	4	24	516.39	20	2	49	751.691	1	32	7	44.8459	5	14	3	95.0516	2	8	12	165.769	1	5	19	276.296	16	1	99	16049.9
49	Erdős-Rényi 2000	9	2000	19869	100	35	17	5	219.348	15	7	14	328.558	28	4	24	557.519	20	2	49	751.868	1	32	7	44.2483	1	13	3	92.5504	1	7	14	172.05	4	6	16	281.441	19	1	99	15781.8
50	Erdős-Rényi 2000	10	2000	19869	100	31	17	5	224.903	13	7	14	360.126	12	4	24	462.365	15	3	33	626.139	1	32	7	45.1122	1	13	3	95.236	4	8	12	171.732	1	4	24	280.749	15	1	99	16151.3
51	Scale free 100	1	100	157	5	1	2	3	0.447522	1	2	3	0.516308	1	2	3	0.459444	1	2	3	0.467849	1	2	3	0.650469	1	2	3	0.625093	1	2	3	0.65361	1	2	3	0.609413	1	2	3	0.643574
52	Scale free 100	2	100	157	5	1	2	3	0.501593	1	2	2	0.490077	1	2	2	0.482484	1	2	2	0.460823	1	2	3	0.636876	1	2	3	0.628946	1	2	3	0.602927	1	2	3	0.640853	1	2	3	0.625666
53	Scale free 100	3	100	157	5	1	2	2	0.45922	1	2	2	0.471669	1	2	3	0.440306	1	2	2	0.482102	1	2	3	0.655862	1	2	3	0.639073	1	2	3	0.608168	1	2	3	0.656811	1	2	3	0.630356
54	Scale free 100	4	100	157	5	1	2	2	0.432886	1	2	3	0.440502	1	2	3	0.446585	1	2	3	0.462855	1	2	3	0.623719	1	2	3	0.664403	1	2	3	0.633394	1	2	3	0.629429	1	2	3	0.63952
55	Scale free 100	5	100	157	5	1	2	3	0.448303	1	2	2	0.516286	1	2	2	0.490375	1	2	3	0.463606	1	2	3	0.671329	1	2	3	0.63465	1	2	3	0.619246	1	2	3	0.62583	1	2	3	0.610196
56	Scale free 100	6	100	157	5	1	2	3	0.474192	1	2	2	0.472518	1	2	2	0.51083	1	2	2	0.488354	1	2	3	0.636256	1	2	3	0.641154	1	2	3	0.649873	1	2	3	0.638897	1	2	3	0.63808
57	Scale free 100	7	100	157	5	1	2	3	0.412949	1	2	2	0.589007	1	2	3	0.459208	1	2	3	0.466659	1	2	3	0.641609	1	2	3	0.614193	1	2	3	0.601896	1	2	3	0.644703	1	2	3	0.653559
58	Scale free 100	8	100	157	5	1	2	2	0.463803	1	2	3	0.506702	1	2	3	0.505241	1	2	3	0.487273	1	2	3	0.615149	1	2	3	0.62579	1	2	3	0.632146	1	2	3	0.667944	1	2	3	0.625271
59	Scale free 100	9	100	157	5	1	2	2	0.427448	1	2	3	0.465512	1	2	3	0.469985	1	2	2	0.475246	1	2	3	0.659696	1	2	3	0.626777	1	2	3	0.617985	1	2	3	0.647708	1	2	3	0.646474
60	Scale free 100	10	100	157	5	1	2	2	0.46969	1	2	2	0.447151	1	2	2	0.430536	1	2	3	0.549319	1	2	3	0.643644	1	2	3	0.646142	1	2	3	0.617778	1	2	3	0.635204	1	2	3	0.613559
61	Scale free 500	1	500	836	25	27	17	2	2.51089	11	17	2	2.72807	20	17	2	2.86858	23	17	2	3.60318	1	17	2	2.87221	1	17	2	2.90166	1	17	2	2.87715	1	17	2	2.91312	1	17	2	2.95186
62	Scale free 500	2	500	836	25	6	17	2	2.40054	26	17	2	2.65543	25	17	2	3.14242	23	17	2	3.76958	1	17	2	2.89283	1	17	2	2.8662	1	17	2	2.81847	1	17	2	2.92312	1	17	2	2.98322
63	Scale free 500	3	500	836	25	26	17	2	2.3739	29	17	2	2.77193	19	17	2	3.13688	11	17	2	3.40982	1	17	2	2.87448	1	17	2	2.9525	1	17	2	2.91645	1	17	2	2.95565	1	17	2	2.87471
64	Scale free 500	4	500	836	25	17	17	2	2.478	28	17	2	2.87335	22	17	2	3.0727	31	17	2	3.43128	1	17	2	2.90893	1	17	2	2.92196	1	17	2	2.90263	1	17	2	2.96641	1	17	2	2.89777
65	Scale free 500	5	500	836	25	25	17	2	2.47388	21	17	2	2.52604	18	17	2	3.0208	20	17	2	3.46959	1	17	2	2.89471	1	17	2	2.90192	1	17	2	2.95475	1	17	2	2.98761	1	17	2	2.92614
66	Scale free 500	6	500	836	25	28	17	2	2.55419	28	17	2	2.73827	21	17	2	2.92479	24	17	2	3.52074	1	17	2	2.96544	1	17	2	2.91772	1	17	2	2.87425	1	17	2	2.96191	1	17	2	2.96518
67	Scale free 500	7	500	836	25	22	17	2	2.44617	25	17	2	2.65683	21	17	2	2.94405	24	17	2	3.59676	1	17	2	2.90053	1	17	2	2.81588	1	17	2	2.89858	1	17	2	2.93679	1	17	2	2.98637
68	Scale free 500	8	500	836	25	20	17	2	2.43067	26	17	2	2.64175	15	17	2	2.90557	18	17	2	3.40902	1	17	2	2.96324	1	17	2	2.88305	1	17	2	2.88128	1	17	2	2.87314	1	17	2	2.97875
69	Scale free 500	9	500	836	25	26	17	2	2.45998	21	17	2	2.74605	15	17	2	2.92279	27	17	2	3.65688	1	17	2	2.90658	1	17	2	2.91995	1	17	2	2.87426	1	17	2	2.974	1	17	2	2.90939
70	Scale free 500	10	500	836	25	14	17	2	2.39849	27	17	2	3.10411	16	17	2	2.99978	22	17	2	3.50415	1	17	2	2.98291	1	17	2	2.91215	1	17	2	2.88258	1	17	2	2.96234	1	17	2	2.87186
71	Scale free 1000	1	1000	1707	50	19	37	4.10526	27.8337	34	37	4.02941	30.0246	14	37	4.07143	31.8063	38	38	4.02632	35.0094	2	38	2	7.64206	2	38	2	7.55946	2	38	2	7.55984	2	38	2	7.75221	2	38	2	7.48869
72	Scale free 1000	2	1000	1707	50	31	37	4.03226	29.5012	39	38	4.02564	32.0752	21	37	4.19048	34.4388	25	37	3.96	50.8405	2	38	2	7.73686	2	38	2	7.71377	2	38	2	7.57976	2	38	2	7.65742	2	38	2	7.59958
73	Scale free 1000	3	1000	1707	50	31	37	4.06452	27.6947	12	38	4.08333	35.8152	36	37	4.05556	35.9584	29	37	4.03448	40.5371	2	38	2	7.55484	2	38	2	7.62029	2	38	2	7.81166	2	38	2	7.64199	2	38	2	7.60839
74	Scale free 1000	4	1000	1707	50	33	39	4.06061	26.5975	26	37	4	27.7525	30	37	4.1	31.898	26	37	4.15385	35.3577	2	38	2	7.63129	2	38	2	7.45549	2	38	2	7.45878	2	38	2	7.66061	2	38	2	7.46933
75	Scale free 1000	5	1000	1707	50	28	37	4.10714	33.0628	25	37	4.12	28.5032	25	38	4	29.5075	12	37	4.08333	36.4139	2	38	2	7.46584	2	38	2	7.3578	2	38	2	7.6459	2	38	2	7.68455	2	38	2	7.59802
76	Scale free 1000	6	1000	1707	50	28	37	4.14286	34.6077	33	37	4.06061	27.7797	25	37	3.52	27.1633	20	37	4.15	36.3327	2	38	2	7.6344	2	38	2	7.65818	2	38	2	7.44788	2	38	2	7.62961	2	38	2	7.63084
77	Scale free 1000	7	1000	1707	50	29	37	4.03448	25.2882	19	38	3.15789	22.5327	20	37	4.15	30.0548	29	37	3.89655	43.1143	2	38	2	7.66926	2	38	2	7.54725	2	38	2	7.5258	2	38	2	7.466	2	38	2	7.49355
78	Scale free 1000	8	1000	1707	50	40	37	4.05	26.7435	23	37	4.04348	30.7158	35	37	4.05714	33.6529	39	37	4.05128	39.4842	2	38	2	7.66136	2	38	2	7.63307	2	38	2	7.57161	2	38	2	7.72889	2	38	2	7.67159
79	Scale free 1000	9	1000	1707	50	28	38	2.82143	29.365	27	37	4.03704	33.4487	26	37	4.07692	30.9188	28	37	4.07143	41.4184	2	38	2	7.4721	2	38	2	7.40499	2	38	2	7.57291	2	38	2	7.66574	2	38	2	7.64737
80	Scale free 1000	10	1000	1707	50	10	37	4.2	29.9915	17	37	4.17647	29.0073	17	37	4.05882	31.8376	36	37	4.11111	37.8383	2	38	2	7.85358	2	38	2	7.70057	2	38	2	7.64784	2	38	2	7.79004	2	38	2	7.65564
81	Scale free 1500	1	1500	2443	75	25	60	3	135.906	39	61	3	499.192	46	60	3	2000.67	37	60	3	7112.36	2	61	2	12.4353	2	61	2	12.2719	2	61	2	12.3741	2	61	2	13.1516	2	61	2	12.3394
82	Scale free 1500	2	1500	2443	75	46	61	3	82.3813	41	60	3	400.057	37	60	3	1242.85	23	60	3	5955.02	2	61	2	12.6669	2	61	2	12.2578	2	61	2	12.3788	2	61	2	13.2531	2	61	2	12.4761
83	Scale free 1500	3	1500	2443	75	42	60	3	82.8193	46	60	3	742.423	42	60	3	1661.85	48	60	3	22892.3	2	61	2	12.2782	2	61	2	12.3257	2	61	2	12.1947	2	61	2	13.0568	2	61	2	12.6111
84	Scale free 1500	4	1500	2443	75	41	60	3	134.144	38	60	3	232.866	40	61	3	1969.53	39	60	3	25709.1	2	61	2	12.4902	2	61	2	12.5712	2	61	2	12.3946	2	61	2	13.2957	2	61	2	12.2372
85	Scale free 1500	5	1500	2443	75	42	60	3	121.158	44	61	3	345.85	39	60	3	4307.94	30	60	3	19372.8	2	61	2	12.523	2	61	2	12.3801	2	61	2	12.2854	2	61	2	13.2119	2	61	2	12.2937
86	Scale free 1500	6	1500	2443	75	46	60	3	96.7232	46	60	3	332.86	30	60	3	960.549	47	60	3	4487.35	2	61	2	12.417	2	61	2	12.1025	2	61	2	12.2402	2	61	2	13.1442	2	61	2	12.6568
87	Scale free 1500	7	1500	2443	75	26	60	3	90.8894	50	60	3	369.875	49	61	3	1112.55	51	61	3	6195.9	2	61	2	12.3968	2	61	2	12.3539	2	61	2	12.2097	2	61	2	13.1673	2	61	2	12.5217
88	Scale free 1500	8	1500	2443	75	40	60	3	114.965	27	60	3	325.519	30	60	3	946.323	41	60	3	11573.2	2	61	2	12.43	2	61	2	12.4689	2	61	2	12.5114	2	61	2	13.1879	2	61	2	11.6936
89	Scale free 1500	9	1500	2443	75	44	60	3	105.986	33	60	3	342.713	41	60	3	2304.7	39	60	3	4318.37	2	61	2	12.2094	2	61	2	12.2222	2	61	2	12.1401	2	61	2	13.2859	2	61	2	12.4907
90	Scale free 1500	10	1500	2443	75	42	60	3	109.008	36	61	3	315.461	28	60	3	2843.18	49	60	3	4076.71	2	61	2	12.3097	2	61	2	11.9005	2	61	2	12.4549	2	61	2	13.2211	2	61	2	12.5471
91	Scale free 2000	1	2000	3465	100	34	73	2.76471	166.203	33	71	3	179.882	26	72	2.84615	192.343	36	71	2.86111	289.164	4	72	2	19.5584	4	72	2	19.7681	4	72	2	20.3392	4	72	2	20.5737	4	72	2	19.9678
92	Scale free 2000	2	2000	3465	100	38	71	2.86842	183.004	43	71	2.74419	157.771	22	72	2.68182	191.662	25	71	2.8	228.272	4	72	2	19.4184	4	72	2	20.1558	4	72	2	20.143	4	72	2	20.72	4	72	2	20.3202
93	Scale free 2000	3	2000	3465	100	29	72	2.82759	161.351	41	72	2.53659	168.733	40	71	2.875	183.57	35	71	2.77143	224.806	4	72	2	20.1014	4	72	2	19.3313	4	72	2	20.2507	4	72	2	20.55	4	72	2	19.8715
94	Scale free 2000	4	2000	3465	100	41	72	2.82927	218.934	36	71	2.72222	179.124	20	71	2.95	180.284	36	71	2.91667	212.057	4	72	2	20.0701	4	72	2	19.5107	4	72	2	19.5177	4	72	2	20.57	4	72	2	20.4131
95	Scale free 2000	5	2000	3465	100	25	71	2.88	164.585	40	71	2.9	212.756	30	72	2.93333	181.206	33	71	2.93939	210.284	4	72	2	20.1951	4	72	2	20.7244	4	72	2	19.5857	4	72	2	19.8748	4	72	2	19.7691
96	Scale free 2000	6	2000	3465	100	42	71	2.80952	157.703	30	71	2.86667	220.111	32	71	2.9375	264.546	35	72	2.88571	317.8	4	72	2	20.1177	4	72	2	19.1746	4	72	2	20.1176	4	72	2	20.3872	4	72	2	20.1744
97	Scale free 2000	7	2000	3465	100	41	73	2	148.615	31	73	2.83871	218.386	47	71	2.93617	239.125	39	71	2.79487	323.172	4	72	2	20.2996	4	72	2	20.6098	4	72	2	19.8345	4	72	2	20.246	4	72	2	19.669
98	Scale free 2000	8	2000	3465	100	38	71	2.89474	137.247	39	71	2.92308	162.192	32	71	2.875	190.719	41	71	2.90244	213.376	4	72	2	20.2327	4	72	2	19.8616	4	72	2	20.2519	4	72	2	19.348	4	72	2	20.1468
99	Scale free 2000	9	2000	3465	100	33	71	2.87879	177.568	26	72	2.76923	178.576	37	71	2.97297	245.429	37	71	2.78378	234.961	4	72	2	19.9771	4	72	2	20.0899	4	72	2	19.2669	4	72	2	19.9774	4	72	2	19.6935
100	Scale free 2000	10	2000	3465	100	36	71	2.91667	339.109	28	71	2.92857	183.275	26	71	2.80769	195.066	45	71	2.84444	205.021	4	72	2	20.3095	4	72	2	20.2283	4	72	2	19.9587	4	72	2	20.4959	4	72	2	20.1906
101	Small world 100	1	100	400	5	21	2	4.47619	0.610285	1	1	5	0.682883	1	1	6	0.770532	1	1	6	0.819948	1	3	5	1.45058	1	1	4	3.14959	9	1	6.11111	5.83271	6	1	5.66667	9.32904	6	1	6.33333	18.0304
102	Small world 100	2	100	400	5	1	1	5	0.613454	1	1	5	0.564512	1	1	6	0.843769	1	1	5	0.752399	1	3	5	1.46516	1	1	4	3.07462	11	1	6.09091	5.82993	7	1	5.71429	9.51841	7	1	6.28571	18.2421
103	Small world 100	3	100	400	5	22	2	4.68182	0.695073	1	1	5	0.615691	1	1	6	0.751724	1	1	7	0.699132	1	3	5	1.47015	1	1	4	3.12696	10	1	6.1	5.75449	8	1	5.75	9.32953	6	1	6.5	18.2164
104	Small world 100	4	100	400	5	21	2	4.71429	0.660586	1	1	6	0.687474	1	1	6	1.02892	1	1	7	1.04817	1	3	5	1.47109	1	1	4	3.12247	10	1	6.1	5.74306	8	1	5.75	9.43487	8	1	6.5	18.6198
105	Small world 100	5	100	400	5	25	2	4.52	0.595024	1	1	5	0.636102	1	1	6	0.651093	1	1	5	0.729627	1	3	5	1.44556	1	1	4	3.12162	9	1	6.11111	5.78514	6	1	5.66667	9.41996	6	1	6.16667	18.2929
106	Small world 100	6	100	400	5	26	2	4.73077	0.693584	1	1	6	0.814119	1	1	6	0.944837	1	1	5	0.696937	1	3	5	1.47866	1	1	4	3.02775	9	1	6.11111	5.728	7	1	5.85714	9.49999	8	1	6.25	18.1685
107	Small world 100	7	100	400	5	22	2	4.5	0.674576	1	1	6	0.642417	1	1	5	0.721226	1	1	7	0.940585	1	3	5	1.44226	1	1	4	3.04486	9	1	6.11111	5.87625	5	1	5.8	9.39968	6	1	6.33333	18.0986
108	Small world 100	8	100	400	5	22	2	4.59091	0.61832	1	1	6	0.679321	1	1	6	0.768325	1	1	7	0.789949	1	3	5	1.4488	1	1	4	3.10483	9	1	6.11111	5.70677	5	1	5.8	9.31247	9	1	6.22222	17.9609
109	Small world 100	9	100	400	5	1	1	5	0.621947	1	1	6	0.682953	1	1	6	0.808366	1	1	7	0.780649	1	3	5	1.46213	1	1	4	3.01961	9	1	6.11111	5.73993	5	1	5.8	9.35538	10	1	6.1	18.1406
110	Small world 100	10	100	400	5	19	2	4.26316	0.586196	1	1	6	0.691755	2	1	5.5	0.649731	1	1	6	0.752564	1	3	5	1.44596	1	1	4	3.01838	11	1	6.09091	5.71321	6	1	5.66667	9.55025	8	1	6.5	18.3765
111	Small world 500	1	500	2000	25	29	5	5	5.7439	30	3	8.1	8.60387	1	1	24	10.827	22	2	12	11.7412	2	18	5	7.20191	1	7	4	17.1523	1	3	8	31.6407	5	2	12	51.3973	12	1	24	412.89
112	Small world 500	2	500	2000	25	33	5	5	4.60496	18	2	12	10.5478	1	2	12	8.37507	1	1	24	13.154	2	18	5	7.21298	1	7	4	17.345	2	3	8	31.7185	2	2	12	50.9003	9	1	24	398.569
113	Small world 500	3	500	2000	25	17	5	5	6.23269	20	2	12	8.1503	1	3	8	8.18581	1	1	24	11.3326	2	18	5.22222	7.16062	18	8	4	17.3028	2	3	8	31.8867	3	2	12	50.8574	10	1	24	401.434
114	Small world 500	4	500	2000	25	25	5	5	4.54357	18	3	8	8.92086	1	3	8	8.0982	1	1	24	16.7635	2	18	6	7.19882	1	7	4	17.3356	1	3	8	31.9525	2	2	12	51.9142	7	1	24	420.188
115	Small world 500	5	500	2000	25	9	5	5	4.36746	20	2	12	11.5922	1	1	24	10.5698	1	1	24	11.7003	2	18	5.5	7.26145	2	7	4	17.3659	13	4	6.30769	31.9679	17	3	8	51.0314	8	1	24	417.693
116	Small world 500	6	500	2000	25	26	5	5	5.85552	23	2	12	7.89393	1	1	24	12.1077	24	5	6.04167	10.3862	2	18	5	6.94501	1	7	4	17.3382	20	4	6.35	31.879	1	2	12	50.4911	12	1	24	414.028
117	Small world 500	7	500	2000	25	18	5	5	6.02721	25	2	12	8.40119	1	1	24	12.0632	1	2	12	9.93708	2	18	5.26667	7.07749	15	8	4	17.3663	23	4	6.43478	31.9714	2	2	12	51.3671	7	1	24	414.528
118	Small world 500	8	500	2000	25	32	5	5	4.33998	24	2	12	11.3062	5	3	8	8.1751	1	1	24	14.658	2	18	5.33333	7.13178	12	8	4	17.5076	2	3	8	31.9865	4	2	12	50.2934	9	1	24	409.701
119	Small world 500	9	500	2000	25	26	5	5	6.88162	1	2	12	7.01977	9	2	12	9.15689	1	1	24	12.9386	2	18	5	7.07165	1	7	4	17.5402	2	3	8	31.5826	3	2	12	50.8983	8	1	24	406.269
120	Small world 500	10	500	2000	25	35	6	5	5.04027	13	2	12	7.02094	14	3	8	8.11407	16	3	8	9.24627	2	18	5	7.18266	2	7	4	17.3765	18	4	6.33333	31.6446	5	2	12	51.3388	11	1	24	401.702
121	Small world 1000	1	1000	4000	50	15	9	5	34.0338	7	7	7	37.867	6	2	24	88.4848	1	1	49	85.3444	1	27	6	14.0925	1	12	4	34.2601	1	7	7	65.9209	1	5	9	104.702	4	1	49	1624.89
122	Small world 1000	2	1000	4000	50	23	10	5	39.2438	32	4	12	57.2652	1	5	9	61.9956	26	7	7	55.8702	1	27	5	14.021	3	14	4	33.644	6	8	7	65.4079	3	4	12	104.161	4	1	49	1629.87
123	Small world 1000	3	1000	4000	50	19	10	5	36.1164	26	4	12	53.5991	1	6	8	59.2047	1	1	49	97.6376	15	28	5	13.8896	1	12	4	33.986	4	8	7	65.3837	2	4	12	106.475	10	1	49	1537.36
124	Small world 1000	4	1000	4000	50	31	10	5	30.7514	15	4	12	55.603	8	2	24	65.6945	1	1	49	112.185	1	27	6	13.8605	1	12	4	34.1219	4	8	7	64.197	3	4	12	105.071	4	1	49	1643.61
125	Small world 1000	5	1000	4000	50	30	10	5	31.4502	11	4	12	58.2392	17	2	24	76.8622	1	1	49	109.807	1	27	5	14.0764	1	12	4	34.3128	2	8	7	64.9583	4	5	9	105.655	6	1	49	1651.71
126	Small world 1000	6	1000	4000	50	14	9	5	30.8664	31	4	12	50.2787	23	2	24	93.4277	1	1	49	111.547	2	27	5	13.7747	3	14	4	34.4483	2	8	7	64.551	3	4	12	105.781	6	1	49	1637.05
127	Small world 1000	7	1000	4000	50	17	10	5	28.6926	24	4	12	49.3087	1	2	24	69.1733	8	3	16	76.4682	3	27	5	13.7307	1	12	4	34.9552	1	7	7	65.155	1	3	16	105.15	7	1	49	1552.15
128	Small world 1000	8	1000	4000	50	10	10	5	29.1227	34	4	12	58.6519	1	4	12	59.4963	16	4	12	78.6313	19	28	5	14.1193	3	13	4	34.4947	2	8	7	63.949	1	4	12	104.692	6	1	49	1621.42
129	Small world 1000	9	1000	4000	50	25	10	5	31.7752	21	5	9.04762	53.2316	8	5	9	51.1244	23	5	9.13043	61.9636	3	27	6	14.2287	1	13	4	34.28	2	8	7	65.8648	1	4	12	105.142	7	1	49	1619.67
130	Small world 1000	10	1000	4000	50	33	10	5	30.943	25	4	12	55.03	24	2	24	80.5175	20	2	24	92.0223	11	28	6	14.0624	1	12	4	34.0733	1	7	7	65.0238	1	4	12	105.739	6	1	49	1597.28
131	Small world 1500	1	1500	6000	75	28	13	5	110.422	7	6	12	176.418	17	6	12	229.581	1	2	37	336.679	1	42	5.75	23.2224	4	23	4	58.915	1	10	8	111.61	1	5	14	179.579	2	2	37	3597.94
132	Small world 1500	2	1500	6000	75	12	13	5	150.512	28	5	14	231.168	26	3	24	285.828	1	3	24	282.426	2	42	5	23.1952	1	21	4	59.2283	1	10	8	111.397	6	7	10.5	179.729	1	2	37	3463.67
133	Small world 1500	3	1500	6000	75	14	13	5	99.4206	3	5	14	222.365	27	3	24	270.1	4	3	24	329.118	3	42	5.5	23.2428	2	22	4	58.4697	1	10	8	110.434	3	7	10	177.045	1	1	74	3340.77
134	Small world 1500	4	1500	6000	75	16	13	5	140.959	19	5	14	225.86	13	3	24	283.029	14	2	37	349.685	2	42	5	23.0087	1	22	4	57.8	3	11	7.66667	112.453	2	6	12	176.683	4	2	37	3536.49
135	Small world 1500	5	1500	6000	75	28	13	5	136.089	30	5	14	207.653	11	11	6	184.816	14	3	24	330.279	4	43	5.5	22.9246	2	22	4	57.9463	1	9	9	111.763	8	7	10.25	176.257	5	2	37	3455.11
136	Small world 1500	6	1500	6000	75	7	13	5	120.823	24	5	14	238.442	1	3	24	286.167	17	5	14	304.268	1	42	5	23.0926	1	22	4	58.01	5	11	8	110.227	6	7	10.1667	175.296	1	2	37	3603.12
137	Small world 1500	7	1500	6000	75	18	13	5	141.92	34	5	14	224.702	11	3	24	267.088	27	5	14	301.517	8	43	6	23.6672	1	21	4	58.8928	1	10	8	111.326	3	7	10	178.544	7	2	37	3433.46
138	Small world 1500	8	1500	6000	75	5	13	5	142.593	36	5	14	213.014	10	5	14	246.485	12	2	37	314.674	1	42	5	23.273	1	22	4	57.7799	9	12	7.22222	109.441	7	7	10	176.248	1	1	74	3392.8
139	Small world 1500	9	1500	6000	75	24	13	5	145.239	21	5	14	233.076	15	5	14	230.261	21	2	37	344.814	6	43	5	22.9975	2	22	4	58.8298	2	11	8	109.292	1	5	14	174.688	1	1	74	3605.82
140	Small world 1500	10	1500	6000	75	4	13	5	106.906	30	5	14	201.497	1	3	24	279.889	20	2	37	395.86	1	42	5	23.0601	1	22	4	56.9508	1	10	8	112.231	1	6	12	178.806	7	2	37	3547.51
141	Small world 2000	1	2000	8000	100	2	19	5	396.552	33	7	14	647.607	28	4	24	713.907	20	2	49	1147.36	1	59	6	31.2188	1	31	5	79.5886	1	17	7	150.363	1	9	11	242.947	6	2	49	5096.61
142	Small world 2000	2	2000	8000	100	15	18	5	400.047	21	7	14	619.027	13	4	24	732.783	20	2	49	941.058	2	59	5	30.3779	2	32	5	80.3894	2	15	7	151.913	2	9	11	244.029	4	2	49	4927.96
143	Small world 2000	3	2000	8000	100	10	18	5	279.473	27	7	14	601.222	20	4	24	974.634	19	2	49	1052.21	1	58	6	31.5326	1	30	5	80.7545	1	16	7	151.555	1	7	14	247.077	6	2	49	4841.26
144	Small world 2000	4	2000	8000	100	31	20	5	340.99	16	7	14	681.849	10	5	19	626.862	1	2	49	867.112	6	60	6	30.6233	1	29	5	78.6336	5	17	7	150.894	1	9	11	240.552	3	2	49	5134.66
145	Small world 2000	5	2000	8000	100	27	19	5	432.992	32	7	14	603.931	21	4	24	927.276	22	2	49	1025.9	3	60	5.5	31.3557	2	31	5	79.4101	4	18	6.25	151.72	1	9	11	238.687	1	1	99	5010.7
146	Small world 2000	6	2000	8000	100	4	18	5	373.644	14	7	14	559.022	9	4	24	870.026	1	5	19	744.383	2	59	5.5	32.2267	4	31	5	80.8318	1	16	7	150.31	2	8	12	234.759	7	2	49	5143.25
147	Small world 2000	7	2000	8000	100	10	18	5	405.235	32	7	14	580.996	5	4	24	833.422	1	2	49	903.097	3	59	5	30.8585	1	30	5	80.5365	4	17	6.75	153.789	2	9	11	241.502	9	2	49	4996.39
148	Small world 2000	8	2000	8000	100	19	19	5	336.75	28	7	14	545.109	18	4	24	869.058	21	5	19	850.279	1	59	5.66667	31.5542	3	31	5	80.2654	5	18	6.4	150.864	1	8	12	238.099	5	2	49	5095.9
149	Small world 2000	9	2000	8000	100	29	19	5	292.531	29	7	14	666.433	10	4	24	745.799	21	2	49	923.436	1	58	5.6	31.69	5	32	4	78.494	1	16	7	152.153	5	10	9	242.023	5	2	49	5195.53
150	Small world 2000	10	2000	8000	100	8	18	5	342.325	27	7	14	610.125	9	4	24	804.134	1	3	33	950.421	7	61	6	30.8666	1	30	4.85714	80.0171	1	17	7	152.424	1	9	11	244.615	6	2	49	5002.66

## Sheet: With Preference
ID	Run Details		Network Overview					Genetic Algorithm Constrained (5)						Greedy Algorithm Constrained (5)						Greedy Algorithm Unconstrained
ID	Network Name	Run Index	Nodes	Edges	Target	Preferred	Target & Preferred	Solutions	Control	Preferred Control	Targets Controlled	Path	Time	Solutions	Control	Preferred Control	Targets Controlled	Path [*]	Time	Solutions	Control	Preferred Control	Targets Controlled	Path [*]	Time
The index.	The name of the network.	The index of the run.	The number of nodes in the network.	The number of edges in the network.	The number of target nodes in the network.	The number of preferred nodes in the network.	The number of target nodes in the network that are also preferred nodes.	The number of unique best returned solutions.	The number of control input nodes in the best returned solutions.	The average number of control input nodes that are also preferred nodes in the best returned solutions.	The average number of target nodes controlled by the preferred control input nodes in the best returned solutions.	The average actual maximum length of the control paths.	The elapsed time of the algorithm, in seconds.	The number of unique best returned solutions.	The number of control input nodes in the best returned solutions.	The average number of control input nodes that are also preferred nodes in the best returned solutions.	The average number of target nodes controlled by the preferred control input nodes in the best returned solutions.	The average actual maximum length of the control paths.	The elapsed time of the algorithm, in seconds.	The number of unique best returned solutions.	The number of control input nodes in the best returned solutions.	The average number of control input nodes that are also preferred nodes in the best returned solutions.	The average number of target nodes controlled by the preferred control input nodes in the best returned solutions.	The average actual maximum length of the control paths.	The elapsed time of the algorithm, in seconds.
1	Breast DEF	1	1415	2435	112	123	15	47	63	11.2128	40.5106	5	2767.56	8	76	5.5	20.25	4.5	22.5731	18	73	5	37.3889	6.46667	3107.6
2	Breast DEF	2	1415	2435	112	123	15	49	61	13.9796	53.9796	5	2084.04	11	76	5.18182	18.1818	4.71429	22.118	11	73	5	37.5455	5.8	3090.72
3	Breast DEF	3	1415	2435	112	123	15	44	60	10.9773	37.8864	5	2252.89	7	76	6.14286	23.4286	4.5	22.3823	10	73	5	37.1	6.14286	3086.98
4	Breast DEF	4	1415	2435	112	123	15	46	61	11.913	42.3478	5	2276	12	76	5.41667	19.9167	4.5	22.5728	12	73	5	37.5833	6.72727	3096.43
5	Breast DEF	5	1415	2435	112	123	15	40	61	11.975	39.925	5	2230.37	14	76	5.42857	19.7143	4.57143	22.3888	13	73	5	29.3077	6	3031.6
6	Breast DEF	6	1415	2435	112	123	15	46	63	14	50	5	2725.54	18	76	5.22222	18.6667	4.85714	22.3007	13	73	5	37.4615	5.92308	3075.62
7	Breast DEF	7	1415	2435	112	123	15	49	60	11.1224	39.7755	5	3079.09	15	76	5.4	19.8	4.55556	22.4749	8	73	5	37.625	7.71429	3072.85
8	Breast DEF	8	1415	2435	112	123	15	43	63	14.9535	54.9535	5	3349.32	15	76	5.6	20.8667	4.875	22.3645	13	73	5	37.2308	7	3094.81
9	Breast DEF	9	1415	2435	112	123	15	50	59	11	39	5	2818.57	20	76	5.5	20.3	4.5	22.5164	13	73	5	37.6154	6.66667	3020.01
10	Breast DEF	10	1415	2435	112	123	15	48	60	10	32	5	3108.33	19	76	5.36842	19.5789	4.66667	22.2621	18	73	5	37.3889	6.8	3077.97
11	Breast HCC1428	1	1495	2650	126	135	15	52	66	13	43	5	4182.68	2	83	5.5	15.5	-1	23.1797	41	81	4.41463	24.1463	6.65789	31.9304
12	Breast HCC1428	2	1495	2650	126	135	15	38	70	14.9474	45.9474	5	2900.81	4	83	5	13.5	4.5	22.9449	38	81	4.52632	25.2632	6.36111	31.353
13	Breast HCC1428	3	1495	2650	126	135	15	50	69	15.98	54.22	5	2821.08	5	83	5.6	15.6	4.66667	23.1091	28	81	4.57143	25.7143	6.52	31.5692
14	Breast HCC1428	4	1495	2650	126	135	15	51	66	13.9804	47.9804	5	4012.16	7	83	5.14286	13.4286	4.5	23.2278	36	81	4.61111	26.1111	6.77419	30.6822
15	Breast HCC1428	5	1495	2650	126	135	15	47	64	10.9574	33.9574	5	7023.01	6	83	5.66667	15.3333	5	23.1167	40	81	4.475	24.75	6.67568	32.4298
16	Breast HCC1428	6	1495	2650	126	135	15	43	64	9.97674	25.2558	5	5603.29	1	83	5	13	-1	22.9129	31	81	4.51613	25.1613	7	31.4369
17	Breast HCC1428	7	1495	2650	126	135	15	48	68	14.9375	51.6042	5	2870.1	5	83	5	13.4	4.75	23.2454	40	81	4.55	25.5	6.81818	32.4142
18	Breast HCC1428	8	1495	2650	126	135	15	46	71	15.9783	52.9783	5	3070.75	5	83	5	12.8	4	23.1209	37	81	4.64865	26.4865	6.88235	32.1704
19	Breast HCC1428	9	1495	2650	126	135	15	37	69	17	55	5	2965.1	2	83	5	14	5	23.3547	39	81	4.5641	25.641	6.36842	32.3828
20	Breast HCC1428	10	1495	2650	126	135	15	52	65	12	37	5	4858.39	6	83	5.16667	13.6667	5	22.9407	36	81	4.47222	24.7222	6.90625	31.677
21	Breast MDA-MB-361	1	1478	2590	124	136	15	50	63	12	37	5	5850.82	6	82	4.83333	13.6667	5	23.6676	9	77	4	19	5.375	3340.19
22	Breast MDA-MB-361	2	1478	2590	124	136	15	33	65	13.9394	46.8788	5	3615.71	8	82	5.25	15.75	5	24.3589	8	77	4	19	6.5	3329.54
23	Breast MDA-MB-361	3	1478	2590	124	136	15	44	67	15	52	5	3152.69	10	82	5.2	15.2	5	23.9016	10	77	4	19	5.8	3330.81
24	Breast MDA-MB-361	4	1478	2590	124	136	15	51	64	12.8824	41.7059	5	3193.99	8	82	4.625	12.125	5	23.9057	7	77	4	19	6.33333	3344.73
25	Breast MDA-MB-361	5	1478	2590	124	136	15	54	63	12.2222	38.7037	5	6287.19	11	82	5.18182	15	5	23.9047	13	77	4	19	5.75	3301.35
26	Breast MDA-MB-361	6	1478	2590	124	136	15	52	65	14.9808	48.9808	5	5220.67	8	82	5	14	5	23.5811	5	77	4	19	6.2	3332.91
27	Breast MDA-MB-361	7	1478	2590	124	136	15	51	67	16.9412	53.902	5	3977.82	6	82	4.83333	13.3333	5	23.9328	12	77	4	19	5.83333	3338.76
28	Breast MDA-MB-361	8	1478	2590	124	136	15	48	69	15	48	5	3337.65	6	82	5.33333	15.8333	5	23.8711	11	77	4	19	6	3362.46
29	Breast MDA-MB-361	9	1478	2590	124	136	15	50	65	15.88	53.64	5	5284.65	6	82	5.16667	15	5	24.0689	8	77	4	19	5.875	3341.39
30	Breast MDA-MB-361	10	1478	2590	124	136	15	50	66	15.96	47.8	5	4595.6	4	82	5.25	15.5	5	23.719	11	77	4	19	6.7	3319.29
31	Ovarian DEF	1	1047	1579	140	100	8	56	91	8.98214	32.9464	5	3183.44	1	113	6	22	-1	15.6452	9	112	6.11111	35	-1	1504.12
32	Ovarian DEF	2	1047	1579	140	100	8	57	91	9.98246	36.9825	5	2953.8	2	113	5.5	20.5	-1	16.1439	1	111	5	29	-1	1501.21
33	Ovarian DEF	3	1047	1579	140	100	8	54	93	9.96296	34.037	5	4332.83	2	113	5.5	19.5	-1	16.03	2	111	4.5	26	-1	1531.23
34	Ovarian DEF	4	1047	1579	140	100	8	53	94	8	28	5	4549.87	1	113	7	25	-1	16.2614	1	111	6	37	-1	1506.66
35	Ovarian DEF	5	1047	1579	140	100	8	50	92	9.94	36.98	5	3104.36	8	114	6.625	22.625	-1	15.9837	1	111	5	29	-1	1510.63
36	Ovarian DEF	6	1047	1579	140	100	8	45	95	12	41.0222	5	4082.68	12	114	6.83333	23.5	-1	16.1605	1	111	5	29	-1	1526.06
37	Ovarian DEF	7	1047	1579	140	100	8	50	94	10	35	5	2893.37	1	113	6	23	-1	15.6177	1	111	6	37	-1	1496.49
38	Ovarian DEF	8	1047	1579	140	100	8	56	94	8.98214	34.9643	5	2858.61	10	114	6.3	20.6	-1	15.6108	9	112	6.33333	36.4444	-1	1514.56
39	Ovarian DEF	9	1047	1579	140	100	8	55	94	9	35	5	4007.53	11	114	6.90909	24.3636	-1	16.1758	1	111	5	31	-1	1517.91
40	Ovarian DEF	10	1047	1579	140	100	8	50	92	9.98	37.98	5	5094.69	1	113	5	17	-1	16.2365	1	111	5	29	-1	1497.4
41	Ovarian O1946	1	1155	1823	159	104	10	53	106	12.9623	32.9623	5	6533.32	1	123	10	29	4	18.59	1	122	10	53	4	1963.7
42	Ovarian O1946	2	1155	1823	159	104	10	19	105	13.6842	41.6842	5	5356.72	2	123	9	28	4	18.527	4	122	9	50.5	3.75	1920.23
43	Ovarian O1946	3	1155	1823	159	104	10	44	110	14.8182	46.8182	5	4886.61	4	123	7.5	23	4	17.7848	1	122	9	50	4	1935.86
44	Ovarian O1946	4	1155	1823	159	104	10	59	108	16	46	5	4086.26	2	123	10	29	3.5	18.4642	4	122	9.25	52.75	4	1936.89
45	Ovarian O1946	5	1155	1823	159	104	10	46	111	16.8261	45.8261	5	4589.03	5	123	8.4	24.4	4	18.1774	1	122	8	37	4	1895.75
46	Ovarian O1946	6	1155	1823	159	104	10	57	108	16	48.9825	5	4538.23	2	123	9.5	28	3	17.9873	3	122	9.33333	53	4	1910.85
47	Ovarian O1946	7	1155	1823	159	104	10	59	107	14.9322	41.8644	5	3828.89	2	123	9	27.5	4	17.9273	2	122	9.5	55	4	1922.19
48	Ovarian O1946	8	1155	1823	159	104	10	57	110	14.9474	48.807	5	5430.17	1	123	7	22	4	18.5752	4	122	9	50.75	4	1928.62
49	Ovarian O1946	9	1155	1823	159	104	10	54	104	13.963	37.963	5	5781.65	12	124	9.08333	27.4167	3.75	18.2598	7	122	9.57143	53	4	1930.38
50	Ovarian O1946	10	1155	1823	159	104	10	56	105	14.9107	42.9107	5	6164.47	2	123	9.5	29	3.5	18.1872	2	122	10	53	3.5	1876.16
51	Ovarian OVCA8	1	1157	1781	161	105	17	54	105	19.9259	62.7593	5	3902.28	1	117	9	25	5	18.8676	1	117	9	40	5	2027.51
52	Ovarian OVCA8	2	1157	1781	161	105	17	45	104	19.9111	57.0889	5	3145.46	1	117	10	25	5	18.7414	2	117	10.5	29	5	2005.59
53	Ovarian OVCA8	3	1157	1781	161	105	17	47	109	19.9787	61.8511	5	3896.05	2	118	10	25	5	18.7924	1	116	9	30	5	2038.72
54	Ovarian OVCA8	4	1157	1781	161	105	17	56	100	18	51	5	4749.14	3	118	10.6667	27.3333	5	18.5889	1	117	11	28	5	2054.67
55	Ovarian OVCA8	5	1157	1781	161	105	17	52	101	17.9615	53.9231	5	4956.25	1	116	10	25	5	18.4912	3	117	9.66667	36.6667	4.66667	2007.85
56	Ovarian OVCA8	6	1157	1781	161	105	17	57	106	17	56	5	5108.21	3	118	10.6667	23.6667	5	18.2969	1	117	10	37	5	2040.76
57	Ovarian OVCA8	7	1157	1781	161	105	17	50	106	21.94	68.78	5	5647.83	2	118	10	24.5	5	18.5692	2	116	9	29	5	2063.28
58	Ovarian OVCA8	8	1157	1781	161	105	17	54	106	19.9444	69.5741	5	4387.45	2	117	10.5	23.5	5	18.726	2	117	10	31.5	5	2035.77
59	Ovarian OVCA8	9	1157	1781	161	105	17	51	101	18.9216	53.2157	5	3650.6	4	118	10.25	23	4.75	18.8918	2	117	9.5	33	5	2043.02
60	Ovarian OVCA8	10	1157	1781	161	105	17	55	104	18	49.0727	5	3392.92	2	118	9.5	27.5	5	18.5862	1	116	9	45	5	2023.13
61	Pancreatic AspC-1	1	1022	1534	125	90	7	48	76	8.875	32.6667	5	3580.82	7	94	3.42857	13.1429	4.6	15.4935	30	93	2.83333	15.6667	6.1	1471.71
62	Pancreatic AspC-1	2	1022	1534	125	90	7	46	83	7.86957	22.4348	5	1926.78	8	94	3.375	12.875	4.66667	15.0914	21	93	2.85714	15.8571	5.55	1418.46
63	Pancreatic AspC-1	3	1022	1534	125	90	7	38	76	7	25	5	2274.66	14	94	3.35714	12.7857	4.66667	15.0046	24	93	2.75	15	5.69565	1465.91
64	Pancreatic AspC-1	4	1022	1534	125	90	7	50	79	8.96	34.96	5	2407.99	19	94	3.26316	12.3158	4.63636	14.9573	21	93	2.7619	15.0952	5.52381	1452.14
65	Pancreatic AspC-1	5	1022	1534	125	90	7	41	81	10.8293	36.6829	5	2291.2	9	94	3.22222	12.1111	4.5	15.4937	26	93	3.03846	17.3077	5.36	1452.74
66	Pancreatic AspC-1	6	1022	1534	125	90	7	39	79	9.89744	35.8462	5	2123.61	10	94	3.5	13.5	4.71429	15.4736	20	93	2.65	14.2	5.8	1462.28
67	Pancreatic AspC-1	7	1022	1534	125	90	7	53	77	5.98113	17.9811	5	2414.16	11	94	3.54545	13.7273	4.57143	14.965	22	93	2.86364	15.9091	5.72727	1437.02
68	Pancreatic AspC-1	8	1022	1534	125	90	7	42	78	9	35	5	2762.02	6	94	3.33333	12.6667	4.75	15.1891	20	93	2.65	14.2	5.65	1424.88
69	Pancreatic AspC-1	9	1022	1534	125	90	7	36	82	9.94444	35.9444	5	1974.17	16	94	3.6875	14.4375	4.9	15.3549	23	93	2.65217	14.2174	5.72727	1481.51
70	Pancreatic AspC-1	10	1022	1534	125	90	7	37	78	8	32	5	1974.4	12	94	3.33333	12.6667	4.6	15.1133	29	93	2.89655	16.1724	6	1424.28
71	Pancreatic DEF	1	991	1484	168	86	15	58	109	13.9828	45.9483	5	7508.28	2	131	9.5	20	5	17.0073	6	131	9	26	6	1432.81
72	Pancreatic DEF	2	991	1484	168	86	15	48	120	16.9792	58.0208	5	7596.04	1	131	10	23	-1	16.8547	1	131	9	26	5	1422.8
73	Pancreatic DEF	3	991	1484	168	86	15	44	116	14.8864	45.9318	5	6826.06	4	131	10	23	5	17.1268	3	131	8.66667	28.3333	5.33333	1442.46
74	Pancreatic DEF	4	991	1484	168	86	15	47	114	17.9787	61.9787	5	9367.31	4	131	10	23	5	17.1473	1	131	9	26	5	1459.75
75	Pancreatic DEF	5	991	1484	168	86	15	49	116	17.9184	57.7551	5	5611.09	2	131	10	23	5	17.1006	6	131	8.83333	30.1667	5	1444.06
76	Pancreatic DEF	6	991	1484	168	86	15	41	113	15.9024	53.9024	5	6866.05	4	131	10	23	4.66667	17.0742	2	131	9	32	5	1459.74
77	Pancreatic DEF	7	991	1484	168	86	15	53	110	14.9623	46.9623	5	9437.86	1	131	10	23	-1	17.2713	3	131	9	26	5.33333	1458.45
78	Pancreatic DEF	8	991	1484	168	86	15	55	123	18.8909	67.7818	5	6279.87	3	131	10	23	5	17.1132	3	131	8.66667	31	4.66667	1441.82
79	Pancreatic DEF	9	991	1484	168	86	15	56	114	11.9821	34.9821	5	7325.87	2	131	9.5	19.5	5	16.9315	8	131	8.75	29.25	5.375	1435.44
80	Pancreatic DEF	10	991	1484	168	86	15	33	115	16	53	5	5970.6	5	131	9.8	21.6	5	17.1487	4	131	8.5	26.5	5.5	1443.24
81	Pancreatic KP-3	1	1134	1757	167	94	12	42	111	16.9762	53.881	5	5788.43	9	128	6.55556	15.5556	4	17.8471	8	126	5.625	19.5	4	1754.21
82	Pancreatic KP-3	2	1134	1757	167	94	12	32	107	16	45	5	6322.07	7	128	6.57143	16.8571	4	18.0563	12	126	6.16667	25.4167	4.66667	1777.93
83	Pancreatic KP-3	3	1134	1757	167	94	12	50	107	12	36	5	4460.35	17	128	6.05882	13.7647	4	18.1534	19	126	5.89474	23	5.5	1799.57
84	Pancreatic KP-3	4	1134	1757	167	94	12	31	106	14.8065	45.4194	5	6051.4	12	128	5.83333	13.4167	4	18.017	16	126	5.8125	23.4375	4.5	1755.04
85	Pancreatic KP-3	5	1134	1757	167	94	12	49	109	15	39	5	7218.02	8	128	6.125	15.125	4	18.0558	13	126	6.15385	25.3846	4.66667	1759.05
86	Pancreatic KP-3	6	1134	1757	167	94	12	53	108	16	48	5	5978.32	8	128	6.125	14.375	4	17.7793	10	126	6.6	29.7	5	1793.63
87	Pancreatic KP-3	7	1134	1757	167	94	12	51	107	14.9216	42.8039	5	11169.5	17	128	6.05882	13.8824	4.16667	18.1272	13	126	5.92308	23.7692	5.33333	1745.98
88	Pancreatic KP-3	8	1134	1757	167	94	12	41	109	11.9756	31.9756	5	6936.63	13	128	5.76923	13.4615	4	17.4915	9	126	5.88889	21.6667	4.66667	1753.24
89	Pancreatic KP-3	9	1134	1757	167	94	12	54	107	14.8333	37.7407	5	6429.75	8	128	6.375	13.25	4	17.9163	10	126	6.4	29.4	4.83333	1760.32
90	Pancreatic KP-3	10	1134	1757	167	94	12	49	109	12.1633	32.7551	5	5428.61	6	128	6	12.8333	4	17.9733	12	126	6.58333	30.9167	4.63636	1783.94
[*]	A value of "-1" for the value of the control path for the greedy algorithms means that the Kalman matrix rank condition was not satisfied for the returned sets of input nodes and the reported maximum path.

## Sheet: Subsampled
ID	Run Details		Network Overview					Genetic Algorithm Constrained (5)						Greedy Algorithm Constrained (5)						Greedy Algorithm Unconstrained
ID	Network Name	Sample Index	Nodes	Edges	Target	Preferred	Target & Preferred	Solutions	Control	Preferred Control	Targets Controlled	Path	Time	Solutions	Control	Preferred Control	Targets Controlled	Path [*]	Time	Solutions	Control	Preferred Control	Targets Controlled	Path [*]	Time
The index.	The name of the network.	The index of the run.	The number of nodes in the network.	The number of edges in the network.	The number of target nodes in the network.	The number of preferred nodes in the network.	The number of target nodes in the network that are also preferred nodes.	The total number of unique best returned solutions.	The number of control input nodes in the best returned solutions.	The average number of control input nodes that are also preferred nodes in the best returned solutions.	The average number of target nodes controlled by the preferred control input nodes in the best returned solutions.	The average actual maximum length of the control paths.	The elapsed time of the algorithm, in seconds.	The total number of unique best returned solutions.	The number of control input nodes in the best returned solutions.	The average number of control input nodes that are also preferred nodes in the best returned solutions.	The average number of target nodes controlled by the preferred control input nodes in the best returned solutions.	The average actual maximum length of the control paths.	The elapsed time of the algorithm, in seconds.	The total number of unique best returned solutions.	The number of control input nodes in the best returned solutions.	The average number of control input nodes that are also preferred nodes in the best returned solutions.	The average number of target nodes controlled by the preferred control input nodes in the best returned solutions.	The average actual maximum length of the control paths.	The elapsed time of the algorithm, in seconds.
1	Breast DEF	1	1372	2313	109	122	14	49	64	16	55.449	5	1604.19	28	77	6.64286	26.2143	4.5	20.1702	49	75	6	42.898	5.86957	2698.01
2	Breast DEF	2	1371	2313	109	123	15	44	57	12.9091	45.9091	5	2806.75	20	75	6	20	4.55556	20.0144	50	74	5	34	6.5102	2643.86
3	Breast DEF	3	1377	2313	107	121	15	43	55	10.9767	39.8605	5	3018.25	35	74	7	28	4.41176	20.4122	67	71	5	41	6.68333	2651.19
4	Breast DEF	4	1379	2313	107	123	15	54	58	11.9815	43.9074	5	2889.5	60	74	5.26667	17.95	4.60714	20.0438	20	72	5	40.7	6.64286	2664.68
5	Breast DEF	5	1381	2313	107	121	15	40	59	12.9	48.5	5	2242.98	8	74	5	16	4	20.5584	48	73	5	32	4.02083	2710.13
6	Breast DEF	6	1376	2313	110	122	15	28	60	12.6786	46.6786	5	1834.59	5	75	6	23	5	20.3882	9	73	5	38	5	2655.07
7	Breast DEF	7	1365	2313	109	121	14	25	59	11	39.24	5	2158.72	3	71	6	22.3333	5	19.5323	1	69	5	61	13	2456.99
8	Breast DEF	8	1378	2313	109	123	15	35	61	11.9429	39.8857	5	4249.88	20	77	7	28	4.5	20.3866	44	75	5	30	6.09524	2712.25
9	Breast DEF	9	1371	2313	109	123	15	54	59	11.9444	40.8704	5	3541.16	28	75	5.92857	18.6429	4	20.3931	16	72	5	32	4.3125	2684.01
10	Breast DEF	10	1372	2313	109	121	15	32	62	12.9062	39.7812	5	2080.54	6	76	5	14	4.75	19.9717	12	74	5	29	6.5	2666.79
11	Breast HCC1428	1	1455	2517	125	133	14	51	65	9.94118	31.9412	5	4338.98	18	84	5.5	15.7222	4.25	22.2758	38	81	4.05263	37.4737	7.41667	32.4223
12	Breast HCC1428	2	1463	2517	123	132	15	39	66	8.94872	21.8974	5	2941.01	4	83	4.25	12.75	4	22.5151	7	80	3.14286	20.4286	4.57143	35.1598
13	Breast HCC1428	3	1460	2517	123	134	15	46	65	12.7391	40.3913	5	2898.6	1	82	5	13	-1	22.7365	7	79	4.14286	21.4286	6.57143	1990.98
14	Breast HCC1428	4	1456	2517	125	132	15	54	66	12.9815	37.9815	5	3552.26	4	83	5.5	14	4	21.6886	38	81	4.44737	24.4737	6.72222	30.9458
15	Breast HCC1428	5	1450	2517	123	131	15	45	64	14.9111	50.9111	5	2674.64	3	79	4.66667	11	5	21.8454	40	77	4.575	20.75	7.74286	32.3217
16	Breast HCC1428	6	1453	2517	123	132	15	41	64	12.9756	46.878	5	2524.77	1	80	3	3	4	22.181	18	78	2.44444	7.44444	5	32.1288
17	Breast HCC1428	7	1457	2517	120	133	15	36	61	10.9167	38.6389	5	4956.47	4	81	4.25	12.75	4.5	22.5926	21	79	3.42857	18.2857	7.15789	1942.6
18	Breast HCC1428	8	1456	2517	125	134	15	45	70	14	44	5	2454.07	3	83	6	16	-1	21.8026	24	81	6	28	6	27.6641
19	Breast HCC1428	9	1454	2517	123	134	15	51	64	11	31.4314	5	3540.94	15	82	5.73333	15.0667	4.88889	22.0415	20	79	4.45	24.05	5.94118	1927.24
20	Breast HCC1428	10	1460	2517	120	134	14	52	64	12	33	5	4043.65	3	79	5	13	-1	21.4004	29	76	4	16	6.92308	32.1206
21	Breast MDA-MB-361	1	1430	2460	120	133	15	50	61	13	41	5	7051.54	5	78	5.4	16.4	4.8	21.0863	4	76	4	15	5.5	25.8401
22	Breast MDA-MB-361	2	1442	2460	121	134	14	50	63	10.94	37.76	5	3652.15	4	79	4	13	4	21.0021	2	76	3	14	5	30.5391
23	Breast MDA-MB-361	3	1441	2460	121	136	15	52	65	14	47	5	1895.53	7	80	5.28571	14.5714	5	22.016	4	78	4.5	16	7	2459.32
24	Breast MDA-MB-361	4	1435	2460	122	135	15	46	64	12.9565	42.913	5	5167.46	13	79	5.23077	13.9231	5	21.9535	1	75	4	12	5	27.211
25	Breast MDA-MB-361	5	1437	2460	121	134	15	50	63	13	40	5	2341.37	8	79	4.75	12.875	5	22.5925	5	75	4	19	5	2422.84
26	Breast MDA-MB-361	6	1428	2460	122	133	14	39	63	12.9487	46.9487	5	6834.48	5	81	5.2	15.6	5	22.592	7	76	3	24	6.42857	2442.34
27	Breast MDA-MB-361	7	1437	2460	121	135	15	43	64	13.907	47.8372	5	3273.44	4	78	4.75	11.75	5	22.6699	5	73	4	12	6.5	2476.54
28	Breast MDA-MB-361	8	1427	2460	121	136	15	49	63	12.9184	41.8776	5	3172.28	10	82	5.3	16	5	21.402	9	77	4	21	5.125	2419.98
29	Breast MDA-MB-361	9	1444	2460	121	134	14	48	66	15	45.7708	5	3780.89	8	83	5.875	16.875	5	22.2997	8	78	4.375	19.375	5	2469.95
30	Breast MDA-MB-361	10	1447	2460	123	135	15	47	63	14	47	5	5809.01	14	82	5.21429	15.0714	5	22.4868	5	76	4	19	5	2452.18
31	Ovarian DEF	1	1020	1500	140	98	8	55	94	10.9818	38.0182	5	4554.76	5	113	8	23.6	-1	15.3137	1	112	8	47	-1	1344.91
32	Ovarian DEF	2	1019	1500	136	99	8	56	95	10.9643	41.9286	5	3615.05	2	110	7.5	23	-1	14.7812	2	109	7	38	-1	1352.77
33	Ovarian DEF	3	1010	1500	137	96	7	56	93	9	31.0179	5	2934.88	1	109	6	21	-1	14.7002	1	108	7	50	-1	1340.76
34	Ovarian DEF	4	1016	1500	136	99	8	50	90	9.94	35.88	5	2887.01	11	109	6.90909	22.8182	-1	14.7965	1	106	5	34	-1	1323.09
35	Ovarian DEF	5	1015	1500	137	100	8	51	90	8	30	5	3730.69	2	111	6.5	23	4	14.3308	5	111	6.8	44.8	4.2	1331.74
36	Ovarian DEF	6	1017	1500	136	100	8	57	89	9	33	5	4275.19	1	109	7	20	-1	15.2801	1	108	7	35	-1	1320.57
37	Ovarian DEF	7	1023	1500	138	99	8	45	96	11.9556	40.8667	5	3226.31	6	112	8.16667	29	-1	15.3597	1	109	6	39	-1	1334.79
38	Ovarian DEF	8	1011	1500	138	96	8	57	92	7.98246	28.9825	5	2776.43	1	111	8	29	-1	15.108	2	109	7	56	-1	1304.86
39	Ovarian DEF	9	1012	1500	139	99	8	53	95	13	46.0755	5	3582.49	3	112	7.33333	27	4.33333	14.5074	6	112	6.5	43.1667	4.5	1325.72
40	Ovarian DEF	10	1017	1500	138	99	8	55	95	9	33	5	4334.79	1	112	6	22	-1	14.3333	2	111	6	38	-1	1358.53
41	Ovarian O1946	1	1114	1731	152	100	10	57	101	15.9649	44.9825	5	3004.56	3	116	6.33333	18	4	17.9059	19	116	6.84211	31.9474	4.07692	1654.9
42	Ovarian O1946	2	1116	1731	155	100	10	55	107	13	34	5	5664.86	1	120	7	24	5	16.8041	2	117	5.5	37.5	4.5	1646.39
43	Ovarian O1946	3	1127	1731	157	104	10	55	110	13.9636	40.9636	5	6897.76	4	119	8.25	24	4.33333	17.5172	1	118	8	50	4	1681.96
44	Ovarian O1946	4	1119	1731	152	102	10	56	100	15.9107	45.9643	5	3124.11	1	113	10	31	5	18.0492	4	112	9	65.25	4.75	1627.82
45	Ovarian O1946	5	1127	1731	157	103	10	58	106	12.9655	30.9655	5	4277.53	2	119	8	21.5	4	17.7189	3	119	8.66667	38	4	1682.03
46	Ovarian O1946	6	1116	1731	154	103	10	57	104	16.8772	44.8772	5	3384.87	2	116	8	24	4	16.8277	5	116	8.8	43.6	4.66667	1666.5
47	Ovarian O1946	7	1115	1731	154	103	10	52	105	16	48.9808	5	2853.23	2	117	7.5	27.5	-1	17.5343	1	116	9	53	4	1671.33
48	Ovarian O1946	8	1125	1731	156	102	10	56	105	15.9464	40.9821	5	3424.66	10	119	9.6	29	4	17.5491	5	117	8.2	42.8	5	1651.19
49	Ovarian O1946	9	1118	1731	156	103	10	57	105	14.9298	33.8421	5	6574.16	1	116	7	17	-1	17.7439	4	116	7.25	35.25	4	1585.3
50	Ovarian O1946	10	1118	1731	155	99	10	48	108	13.9583	39.9583	5	4279.43	1	115	8	27	4	18.0408	1	114	7	42	4	1678.9
51	Ovarian OVCA8	1	1116	1691	159	102	17	47	102	15.9787	45.9574	5	5246.86	2	116	9	23.5	5	16.748	1	116	9	35	5	1764.31
52	Ovarian OVCA8	2	1119	1691	158	103	17	48	103	19.8125	61.6458	5	3439.46	2	115	9.5	21	4	17.5456	3	115	10	34	4	1741.66
53	Ovarian OVCA8	3	1127	1691	160	103	17	52	100	17.9423	50.1346	5	6623.97	1	116	9	25	5	17.6264	1	115	11	37	5	1759.96
54	Ovarian OVCA8	4	1121	1691	157	105	17	55	102	16.9455	44.9636	5	3378.81	1	116	9	24	5	17.1396	3	115	9.66667	47	5	1729.16
55	Ovarian OVCA8	5	1123	1691	160	103	17	58	103	16.9138	46.8448	5	3995.63	1	117	11	19	5	17.6695	1	116	11	31	5	1728.81
56	Ovarian OVCA8	6	1120	1691	159	104	17	55	104	20	60	5	3792.19	1	115	11	22	5	16.9271	4	115	9.5	44.5	5	1736.77
57	Ovarian OVCA8	7	1124	1691	161	105	17	57	104	17.9298	54.4737	5	6226.84	1	116	11	23	5	17.0502	1	117	10	25	5	1716.37
58	Ovarian OVCA8	8	1110	1691	158	104	17	52	103	18	45.9808	5	3622.25	5	117	10.2	19.4	4.4	17.5053	1	115	11	22	4	1741.07
59	Ovarian OVCA8	9	1122	1691	160	103	17	57	101	16.9825	52.0526	5	5014.8	1	116	10	22	5	16.6896	6	117	9.66667	33	4.66667	1775.21
60	Ovarian OVCA8	10	1116	1691	156	103	17	52	101	18.9808	51.1154	5	3480.65	9	114	10.4444	24.1111	5	17.4012	6	113	10.1667	37	5	1741.2
61	Pancreatic AspC-1	1	996	1457	121	90	7	51	77	8.96078	32.9608	5	2335.28	20	92	3.4	12.45	4.38462	14.8385	26	92	3.03846	16.5	6	1277.76
62	Pancreatic AspC-1	2	997	1457	123	88	7	51	76	9.94118	34.0784	5	2660.88	15	93	4.93333	15.6	4.55556	15.1509	30	92	4.63333	27	5.2	1304.63
63	Pancreatic AspC-1	3	992	1457	123	87	7	39	83	9.89744	32.5897	5	4220.7	21	95	3.19048	11.2857	4.64286	15.4353	34	93	2.79412	16.5588	5.91176	1284.73
64	Pancreatic AspC-1	4	988	1457	124	87	7	42	82	7.97619	30.9762	5	2474.59	1	96	4	16	4	15.4047	3	94	2.66667	16	5.33333	1304.22
65	Pancreatic AspC-1	5	993	1457	124	88	7	51	79	6.96078	26.9608	5	3065.21	27	94	3.7037	14.5185	4.14815	14.9765	12	92	3.08333	19.75	4.58333	1275.23
66	Pancreatic AspC-1	6	989	1457	122	88	7	46	82	9	31	5	2071.26	7	93	3	9	5	15.447	21	91	3	17	5	1294.46
67	Pancreatic AspC-1	7	994	1457	124	86	7	50	80	8.9	31.86	5	1923.95	5	94	2.4	8	5	15.5092	15	92	2.73333	16.6	7.26667	1262.27
68	Pancreatic AspC-1	8	994	1457	122	87	7	52	81	6.96154	24.9615	5	2102.97	4	91	3.25	10.75	-1	15.33	6	89	3.33333	20.3333	7.16667	1283.99
69	Pancreatic AspC-1	9	990	1457	120	90	7	46	73	6.97826	25.9783	5	4121.73	13	90	4.69231	19.4615	5	14.8868	27	89	4	28	7.57692	1235.81
70	Pancreatic AspC-1	10	996	1457	124	87	7	43	77	10	41	5	2092.21	13	94	3.30769	12.5385	4.41667	15.4852	22	92	3	19	4.77273	1307.9
71	Pancreatic DEF	1	961	1409	166	83	15	50	113	12.94	46.76	5	5570.29	3	129	10	25.3333	5	16.5672	3	128	9	32	5	1282.95
72	Pancreatic DEF	2	955	1409	162	84	15	53	111	13.9245	38.9245	5	5108.4	9	126	10	19.2222	4.66667	16.0089	2	124	10	32	5	1258.46
73	Pancreatic DEF	3	951	1409	162	85	15	54	113	18.963	63	5	10676.2	2	125	9	20	5	15.809	5	124	8.2	27.6	5	1232.86
74	Pancreatic DEF	4	965	1409	167	84	15	45	116	10.9556	38	5	6000.89	2	130	9.5	20	4.5	15.8639	3	130	9	30	4	1301.9
75	Pancreatic DEF	5	965	1409	163	85	15	56	114	17	53.5357	5	8032.1	4	126	9	19	4	15.9875	3	126	8.66667	30.3333	6	1297.91
76	Pancreatic DEF	6	970	1409	165	86	15	58	116	16.9828	52.931	5	5445.81	3	130	9.33333	14.3333	4.5	16.1434	1	128	9	16	6	1291.56
77	Pancreatic DEF	7	961	1409	166	79	15	54	115	15.9444	47.9444	5	8619.35	4	131	8.25	13.25	5	15.5766	2	131	9	15	5	1274.93
78	Pancreatic DEF	8	963	1409	164	84	15	41	113	13.9756	42	5	8424.38	2	128	8	19	5	15.6528	1	128	8	25	5	1248.74
79	Pancreatic DEF	9	964	1409	165	85	15	58	110	16.9828	57.9483	5	6005.95	2	129	10.5	25.5	5	15.9251	4	128	9	42.75	4.75	1264.71
80	Pancreatic DEF	10	960	1409	162	86	15	51	116	15.9412	53.1176	5	7476.04	10	127	9.6	22.8	5	15.8558	1	126	9	22	5	1297.27
81	Pancreatic KP-3	1	1097	1669	164	93	12	39	107	14	38	5	10902.7	6	126	6.16667	18	4	16.5898	10	124	5.5	32.2	5.4	1581.67
82	Pancreatic KP-3	2	1103	1669	162	94	12	54	107	14.9074	38.9074	5	6132.59	5	125	5.8	17.6	4.66667	17.0997	5	123	4.6	18.8	4.5	1563.92
83	Pancreatic KP-3	3	1109	1669	166	92	12	53	107	13.0189	39.0189	5	7640.86	18	129	6.38889	16.5556	4.1	17.208	30	127	5.7	34.5667	4.40909	1584.49
84	Pancreatic KP-3	4	1111	1669	166	91	12	53	110	15.9623	45.9623	5	6028.53	7	129	6.28571	16.1429	-1	16.7546	15	127	5.33333	26.1333	4.83333	1624.46
85	Pancreatic KP-3	5	1106	1669	164	93	12	41	110	15	51	5	5148.28	6	126	2.83333	5.16667	5	16.6393	14	123	3.71429	20.2143	5.66667	1557.59
86	Pancreatic KP-3	6	1098	1669	164	93	12	36	111	13.8611	40.1389	5	9019.55	7	127	5.14286	13	4.75	17.3839	33	125	4.72727	26.9091	6.21053	1606.44
87	Pancreatic KP-3	7	1097	1669	162	90	12	49	102	13	32	5	7298.36	8	124	6	17.875	4	17.3098	12	122	5.83333	34.5833	4.125	1544.36
88	Pancreatic KP-3	8	1100	1669	163	91	12	38	106	13	34	5	4848.86	4	127	8	18.5	4.66667	17.1609	14	125	6.57143	34.3571	5.71429	1557.57
89	Pancreatic KP-3	9	1091	1669	165	93	12	49	108	15	43	5	6371.2	1	125	6	14	-1	16.9361	11	125	5.54545	19.5455	4.83333	1571.92
90	Pancreatic KP-3	10	1103	1669	164	94	12	52	110	11.9808	25.9808	5	5911.51	4	126	7.5	13.25	4.5	17.1674	3	124	7	14.3333	5	1563.48
[*]	A value of "-1" for the value of the control path for the greedy algorithms means that the Kalman matrix rank condition was not satisfied for the returned sets of input nodes and the reported maximum path.
